# Supplementary material for: Single-cell transcriptome analysis reveals elongation and ossification characteristics of antlers
Source: Front Vet Sci. 2025 Nov 26;12:1658210. doi: 10.3389/fvets.2025.1658210 (PMC12690211; doi:10.3389/fvets.2025.1658210)
Supplement: SUPPLEMENTARY TABLE S1 — GO enrichment analysis of highly expressed genes in ABPCs. [file Table_2.XLSX]

## Sheet: Sheet1
ID	Description	pvalue	p.adjust	qvalue	geneID	Count
GO:0030198	extracellular matrix organization	2.0218e-18	1.14474e-14	9.94938e-15	evm.model.chr29.1.62/evm.model.chr1.1.1340/evm.model.HiC_scaffold_34.90/evm.model.chr30.1.248/evm.model.chr7.1.156/evm.model.chr24.1.468/evm.model.chr13.1.733/evm.model.chr10.1.437/evm.model.chr19.1.80_evm.model.chr19.1.81/evm.model.chr14.1.359/evm.model.chr17.1.282.1/evm.model.chr5.1.1376/evm.model.chr4.1.873/evm.model.chr12.1.49.1/evm.model.chr7.1.946.3/evm.model.chr11.1.764/evm.model.chr9.1.67…	60
GO:0043062	extracellular structure organization	1.93923e-16	5.48996e-13	4.77152e-13	evm.model.chr29.1.62/evm.model.chr1.1.1340/evm.model.HiC_scaffold_34.90/evm.model.chr30.1.248/evm.model.chr7.1.156/evm.model.chr24.1.468/evm.model.chr13.1.733/evm.model.chr10.1.437/evm.model.chr19.1.80_evm.model.chr19.1.81/evm.model.chr23.1.273/evm.model.chr14.1.359/evm.model.chr17.1.282.1/evm.model.chr5.1.1376/evm.model.chr4.1.873/evm.model.chr12.1.49.1/evm.model.chr7.1.946.3/evm.model.chr11.1.7…	61
GO:0030199	collagen fibril organization	6.73781e-13	1.27165e-09	1.10524e-09	evm.model.chr1.1.1340/evm.model.HiC_scaffold_34.90/evm.model.chr24.1.468/evm.model.chr13.1.733/evm.model.chr19.1.80_evm.model.chr19.1.81/evm.model.chr14.1.359/evm.model.chr5.1.1376/evm.model.chr4.1.873/evm.model.chr9.1.672/evm.model.chr14.1.358/evm.model.chr13.1.858_evm.model.chr13.1.856/evm.model.chr27.1.146/evm.model.chr5.1.733/evm.model.chr3.1.432/evm.model.chr3.1.1170/evm.model.chr24.1.469/ev…	18
GO:0034332	adherens junction organization	1.81802e-10	2.57341e-07	2.23665e-07	evm.model.chr22.1.278_evm.model.chr22.1.279/evm.model.chr4.1.535_evm.model.chr4.1.536/evm.model.chr1.1.1340/evm.model.chr28.1.644/evm.model.chr5.1.33/evm.model.chr1.1.867/evm.model.chr30.1.175/evm.model.chr9.1.644/evm.model.chr7.1.930/evm.model.chr3.1.315.1/evm.model.chr26.1.105/evm.model.chr26.1.10/evm.model.chr6.1.173/evm.model.chr8.1.646/evm.model.chr7.1.474/evm.model.chr12.1.13.2/evm.model.ch…	31
GO:0048193	Golgi vesicle transport	8.82175e-10	9.98975e-07	8.68246e-07	evm.model.chr23.1.273/evm.model.chr17.1.282.1/evm.model.chr23.1.7/evm.model.chr5.1.473/evm.model.chr27.1.225.1/evm.model.chr9.1.273/evm.model.chr1.1.970/evm.model.chr1.1.945_evm.model.chr1.1.947/evm.model.chr5.1.795/evm.model.chr3.1.370/evm.model.chr22.1.181/evm.model.chr8.1.646/evm.model.chr27.1.171.1/evm.model.chr16.1.694/evm.model.chr2.1.254/evm.model.chr24.1.118/evm.model.chr8.1.411/evm.model…	45
GO:0061448	connective tissue development	2.27472e-09	2.14658e-06	1.86567e-06	evm.model.chr22.1.278_evm.model.chr22.1.279/evm.model.chr25.1.543/evm.model.chr23.1.31.1/evm.model.HiC_scaffold_34.90/evm.model.chr20.1.289/evm.model.chr29.1.210/evm.model.chr13.1.714.1/evm.model.chr25.1.395/evm.model.chr12.1.49.1/evm.model.chr11.1.19/evm.model.chr15.1.219/evm.model.chr9.1.452/evm.model.chr6.1.645/evm.model.chr15.1.37/evm.model.chr13.1.858_evm.model.chr13.1.856/evm.model.chr11.1.…	39
GO:0048705	skeletal system morphogenesis	2.99146e-08	2.41967e-05	2.10302e-05	evm.model.chr22.1.278_evm.model.chr22.1.279/evm.model.chr25.1.543/evm.model.chr9.1.129/evm.model.chr23.1.31.1/evm.model.chr20.1.289/evm.model.chr29.1.210/evm.model.chr13.1.714.1/evm.model.chr25.1.395/evm.model.chr12.1.49.1/evm.model.chr19.1.153/evm.model.chr3.1.509/evm.model.chrX.66/evm.model.chr15.1.37/evm.model.chr13.1.858_evm.model.chr13.1.856/evm.model.chr6.1.130/evm.model.chr25.1.792/evm.mod…	34
GO:1903391	regulation of adherens junction organization	7.55402e-08	5.34636e-05	4.64672e-05	evm.model.chr5.1.33/evm.model.chr30.1.175/evm.model.chr26.1.105/evm.model.chr7.1.474/evm.model.chr12.1.13.2/evm.model.chr26.1.106/evm.model.chr23.1.553_evm.model.chr23.1.554/evm.model.chr7.1.165/evm.model.chr6.1.18_evm.model.chr6.1.19/evm.model.chr26.1.104/evm.model.chr20.1.650/evm.model.chr26.1.6/evm.model.chrX.1309/evm.model.chr3.1.723.1/evm.model.chr11.1.96/evm.model.chr9.1.463	16
GO:0060173	limb development	9.56893e-08	5.48021e-05	4.76305e-05	evm.model.chr22.1.278_evm.model.chr22.1.279/evm.model.chr25.1.543/evm.model.chr9.1.129/evm.model.chr29.1.210/evm.model.chr13.1.714.1/evm.model.chr2.1.213/evm.model.chr7.1.946.3/evm.model.chr19.1.153/evm.model.chr13.1.858_evm.model.chr13.1.856/evm.model.chr6.1.130/evm.model.chr12.1.328.1/evm.model.chr25.1.792/evm.model.chr7.1.474/evm.model.chr4.1.279/evm.model.chr16.1.694/evm.model.chr12.1.284/evm…	30
GO:0008045	motor neuron axon guidance	9.67892e-08	5.48021e-05	4.76305e-05	evm.model.chr11.1.133.2/evm.model.chr11.1.314/evm.model.chr30.1.248/evm.model.chr26.1.128.1/evm.model.chr4.1.738/evm.model.chr24.1.532/evm.model.chr18.1.250.1/evm.model.chr26.1.127/evm.model.chr12.1.49.1/evm.model.chr3.1.425/evm.model.chr22.1.87/evm.model.chrX.66/evm.model.chr13.1.806/evm.model.chr28.1.625/evm.model.chr14.1.103/evm.model.chr3.1.432/evm.model.chr12.1.284/evm.model.chr23.1.553_evm.…	23
GO:0051216	cartilage development	1.15266e-07	5.93305e-05	5.15663e-05	evm.model.chr22.1.278_evm.model.chr22.1.279/evm.model.chr25.1.543/evm.model.chr23.1.31.1/evm.model.chr20.1.289/evm.model.chr29.1.210/evm.model.chr13.1.714.1/evm.model.chr25.1.395/evm.model.chr6.1.645/evm.model.chr13.1.858_evm.model.chr13.1.856/evm.model.chr11.1.296_evm.model.chr11.1.297/evm.model.chr6.1.130/evm.model.chr23.1.514/evm.model.chr4.1.279/evm.model.chr24.1.290/evm.model.chr16.1.37_evm.…	29
GO:0045216	cell-cell junction organization	1.47325e-07	6.88281e-05	5.9821e-05	evm.model.chr22.1.278_evm.model.chr22.1.279/evm.model.chr1.1.1050/evm.model.chr4.1.535_evm.model.chr4.1.536/evm.model.chr1.1.1340/evm.model.chr28.1.644/evm.model.chr32.1.52/evm.model.chr5.1.33/evm.model.chr1.1.867/evm.model.chr30.1.175/evm.model.chr9.1.644/evm.model.chr12.1.49.1/evm.model.chr7.1.930/evm.model.chr3.1.315.1/evm.model.chr26.1.105/evm.model.chr19.1.153/evm.model.chr26.1.10/evm.model.…	39
GO:1905330	regulation of morphogenesis of an epithelium	1.60309e-07	6.88281e-05	5.9821e-05	evm.model.chr21.1.289/evm.model.chr9.1.129/evm.model.chr29.1.210/evm.model.chr32.1.195/evm.model.chr1.1.867/evm.model.chr1.1.1252_evm.model.chr1.1.1253/evm.model.chr23.1.652/evm.model.chr13.1.847.1/evm.model.chr8.1.646/evm.model.chr25.1.581/evm.model.chr12.1.284/evm.model.chr7.1.165/evm.model.chr32.1.87/evm.model.chr8.1.103/evm.model.chr19.1.130/evm.model.chr2.1.1503/evm.model.chr21.1.252/evm.mod…	25
GO:0001503	ossification	1.70186e-07	6.88281e-05	5.9821e-05	evm.model.chr25.1.543/evm.model.chr1.1.1340/evm.model.chr9.1.129/evm.model.chr23.1.31.1/evm.model.chr32.1.195/evm.model.chr2.1.213/evm.model.chr25.1.395/evm.model.chr12.1.49.1/evm.model.chr7.1.946.3/evm.model.chr18.1.340/evm.model.chr6.1.645/evm.model.chr2.1.1587/evm.model.chr19.1.153/evm.model.chr15.1.37/evm.model.chr13.1.858_evm.model.chr13.1.856/evm.model.chr24.1.229/evm.model.chr23.1.514/evm.…	39
GO:0006903	vesicle targeting	2.35318e-07	8.88245e-05	7.72007e-05	evm.model.chr1.1.1050/evm.model.chr7.1.698/evm.model.chr17.1.282.1/evm.model.chr5.1.473/evm.model.chr27.1.225.1/evm.model.chr9.1.273/evm.model.chr1.1.970/evm.model.chr27.1.171.1/evm.model.chr16.1.694/evm.model.chr2.1.254/evm.model.chrX.1083_evm.model.chrX.1082/evm.model.chr16.1.753/evm.model.chr2.1.602/evm.model.chr21.1.563/evm.model.chr32.1.87/evm.model.chr22.1.46_evm.model.chr22.1.47/evm.model.…	21
GO:0007431	salivary gland development	5.2892e-07	0.000187171	0.000162678	evm.model.chr9.1.129/evm.model.chr26.1.128.1/evm.model.chr4.1.738/evm.model.chr20.1.289/evm.model.chr22.1.329.1/evm.model.chr32.1.52/evm.model.chr7.1.488_evm.model.chr7.1.487/evm.model.chr28.1.708/evm.model.chr26.1.127/evm.model.chr14.1.329/evm.model.chr28.1.709/evm.model.chr22.1.87/evm.model.chr9.1.273/evm.model.chr13.1.858_evm.model.chr13.1.856/evm.model.chr1.1.796/evm.model.chr6.1.173/evm.mode…	26
GO:1902667	regulation of axon guidance	6.52257e-07	0.00021724	0.000188811	evm.model.chr21.1.289/evm.model.chr26.1.128.1/evm.model.chr4.1.738/evm.model.chr24.1.532/evm.model.chr20.1.289/evm.model.chr18.1.250.1/evm.model.chr26.1.127/evm.model.chr26.1.105/evm.model.chr22.1.87/evm.model.chrX.66/evm.model.chr26.1.106/evm.model.chr23.1.553_evm.model.chr23.1.554/evm.model.chr4.1.407/evm.model.chr26.1.104/evm.model.chr10.1.232.1/evm.model.chr21.1.337/evm.model.chr4.1.312/evm.m…	18
GO:2000027	regulation of animal organ morphogenesis	7.01972e-07	0.000220809	0.000191913	evm.model.chr21.1.289/evm.model.chr25.1.543/evm.model.chr9.1.129/evm.model.chr26.1.128.1/evm.model.chr29.1.210/evm.model.chr32.1.195/evm.model.chr7.1.488_evm.model.chr7.1.487/evm.model.chr26.1.127/evm.model.chr1.1.867/evm.model.chr1.1.1252_evm.model.chr1.1.1253/evm.model.chr23.1.652/evm.model.chr15.1.318/evm.model.chr22.1.87/evm.model.chr13.1.847.1/evm.model.chr17.1.168/evm.model.chr13.1.858_evm.…	37
GO:0006888	endoplasmic reticulum to Golgi vesicle-mediated transport	7.76899e-07	0.000231516	0.000201219	evm.model.chr17.1.282.1/evm.model.chr5.1.473/evm.model.chr27.1.225.1/evm.model.chr9.1.273/evm.model.chr3.1.370/evm.model.chr27.1.171.1/evm.model.chr16.1.694/evm.model.chr8.1.411/evm.model.chr16.1.753/evm.model.chr4.1.861/evm.model.chr2.1.602/evm.model.chr20.1.137/evm.model.chr11.1.309/evm.model.chr21.1.563/evm.model.chr10.1.517/evm.model.chr8.1.45/evm.model.chr22.1.46_evm.model.chr22.1.47/evm.mod…	26
GO:0008038	neuron recognition	1.12837e-06	0.000319442	0.000277639	evm.model.chr21.1.289/evm.model.chr11.1.133.2/evm.model.chr1.1.1050/evm.model.chr11.1.314/evm.model.chr30.1.248/evm.model.chr26.1.128.1/evm.model.chr4.1.738/evm.model.chr5.1.33/evm.model.chr26.1.127/evm.model.chr12.1.49.1/evm.model.chr3.1.315.1/evm.model.chr3.1.425/evm.model.chr26.1.105/evm.model.chr22.1.87/evm.model.chr28.1.625/evm.model.chr1.1.796/evm.model.chr25.1.680/evm.model.chr26.1.106/evm…	26
GO:0035108	limb morphogenesis	1.23948e-06	0.000323449	0.000281121	evm.model.chr25.1.543/evm.model.chr9.1.129/evm.model.chr29.1.210/evm.model.chr13.1.714.1/evm.model.chr19.1.153/evm.model.chr13.1.858_evm.model.chr13.1.856/evm.model.chr6.1.130/evm.model.chr12.1.328.1/evm.model.chr25.1.792/evm.model.chr7.1.474/evm.model.chr12.1.284/evm.model.chr18.1.344/evm.model.chr6.1.814/evm.model.chr20.1.317/evm.model.chr21.1.337/evm.model.chr4.1.856/evm.model.chr17.1.230/evm.…	24
GO:0001738	morphogenesis of a polarized epithelium	1.25678e-06	0.000323449	0.000281121	evm.model.chr21.1.289/evm.model.chr29.1.210/evm.model.chr28.1.708/evm.model.chr1.1.867/evm.model.chr1.1.1252_evm.model.chr1.1.1253/evm.model.chr23.1.652/evm.model.chr28.1.709/evm.model.chr13.1.847.1/evm.model.chr25.1.792/evm.model.chr6.1.173/evm.model.chr2.1.1077/evm.model.chr8.1.646/evm.model.chr25.1.581/evm.model.chr1.1.730/evm.model.chr32.1.87/evm.model.chr8.1.444.2/evm.model.chr8.1.103/evm.mo…	28
GO:0001655	urogenital system development	1.36081e-06	0.000334995	0.000291157	evm.model.chr29.1.62/evm.model.chr9.1.129/evm.model.chr24.1.468/evm.model.chr32.1.195/evm.model.chr7.1.488_evm.model.chr7.1.487/evm.model.chr11.1.298/evm.model.chr25.1.395/evm.model.chr1.1.867/evm.model.chr30.1.175/evm.model.chr3.1.315.1/evm.model.chr15.1.318/evm.model.chr11.1.19/evm.model.chr9.1.452/evm.model.chr4.1.579_evm.model.chr4.1.578/evm.model.chr13.1.858_evm.model.chr13.1.856/evm.model.c…	45
GO:0035272	exocrine system development	1.43339e-06	0.000338161	0.000293908	evm.model.chr9.1.129/evm.model.chr26.1.128.1/evm.model.chr4.1.738/evm.model.chr20.1.289/evm.model.chr22.1.329.1/evm.model.chr32.1.52/evm.model.chr7.1.488_evm.model.chr7.1.487/evm.model.chr28.1.708/evm.model.chr26.1.127/evm.model.chr14.1.329/evm.model.chr28.1.709/evm.model.chr22.1.87/evm.model.chr9.1.273/evm.model.chr13.1.858_evm.model.chr13.1.856/evm.model.chr1.1.796/evm.model.chr6.1.173/evm.mode…	27
GO:0016331	morphogenesis of embryonic epithelium	1.87998e-06	0.000391481	0.000340251	evm.model.chr22.1.278_evm.model.chr22.1.279/evm.model.chr1.1.1050/evm.model.chr9.1.129/evm.model.chr32.1.52/evm.model.chr25.1.395/evm.model.chr1.1.867/evm.model.chr30.1.175/evm.model.chr1.1.1252_evm.model.chr1.1.1253/evm.model.chr12.1.49.1/evm.model.chr14.1.329/evm.model.chr26.1.105/evm.model.chr13.1.806/evm.model.chr13.1.858_evm.model.chr13.1.856/evm.model.chr25.1.792/evm.model.chr14.1.103/evm.m…	38
GO:0048199	vesicle targeting, to, from or within Golgi	1.92184e-06	0.000391481	0.000340251	evm.model.chr17.1.282.1/evm.model.chr5.1.473/evm.model.chr27.1.225.1/evm.model.chr9.1.273/evm.model.chr27.1.171.1/evm.model.chr16.1.694/evm.model.chr2.1.254/evm.model.chr16.1.753/evm.model.chr2.1.602/evm.model.chr21.1.563/evm.model.chr22.1.46_evm.model.chr22.1.47/evm.model.chr26.1.56.1/evm.model.chr6.1.172/evm.model.chr9.1.135	14
GO:0050919	negative chemotaxis	1.92236e-06	0.000391481	0.000340251	evm.model.chr26.1.128.1/evm.model.chr4.1.738/evm.model.chr20.1.289/evm.model.chr5.1.33/evm.model.chr26.1.127/evm.model.chr3.1.425/evm.model.chrX.66/evm.model.chr7.1.1091/evm.model.chr12.1.284/evm.model.chr23.1.553_evm.model.chr23.1.554/evm.model.chr21.1.337/evm.model.chr4.1.312	12
GO:0048562	embryonic organ morphogenesis	2.15605e-06	0.000391481	0.000340251	evm.model.chr25.1.543/evm.model.chr9.1.129/evm.model.chr23.1.31.1/evm.model.chr20.1.289/evm.model.chr29.1.210/evm.model.chr13.1.714.1/evm.model.chr7.1.1084/evm.model.chr1.1.1252_evm.model.chr1.1.1253/evm.model.chr12.1.49.1/evm.model.chr19.1.153/evm.model.chr3.1.509/evm.model.chrX.66/evm.model.chr13.1.858_evm.model.chr13.1.856/evm.model.chr5.1.795/evm.model.chr6.1.130/evm.model.chr1.1.796/evm.mode…	42
GO:0006890	retrograde vesicle-mediated transport, Golgi to endoplasmic reticulum	2.19305e-06	0.000391481	0.000340251	evm.model.chr9.1.273/evm.model.chr5.1.795/evm.model.chr3.1.370/evm.model.chr16.1.753/evm.model.chr2.1.602/evm.model.chr20.1.137/evm.model.chr24.1.289/evm.model.chr11.1.309/evm.model.chr31.1.774.1/evm.model.chr10.1.517/evm.model.chr8.1.45/evm.model.chr1.1.489/evm.model.chr21.1.634.1/evm.model.chr31.1.165_evm.model.chr31.1.164/evm.model.chr27.1.357	15
GO:0051893	regulation of focal adhesion assembly	2.21254e-06	0.000391481	0.000340251	evm.model.chr5.1.33/evm.model.chr30.1.175/evm.model.chr26.1.105/evm.model.chr7.1.474/evm.model.chr12.1.13.2/evm.model.chr26.1.106/evm.model.chr23.1.553_evm.model.chr23.1.554/evm.model.chr7.1.165/evm.model.chr26.1.104/evm.model.chr20.1.650/evm.model.chr26.1.6/evm.model.chrX.1309/evm.model.chr9.1.463	13
GO:0090109	regulation of cell-substrate junction assembly	2.21254e-06	0.000391481	0.000340251	evm.model.chr5.1.33/evm.model.chr30.1.175/evm.model.chr26.1.105/evm.model.chr7.1.474/evm.model.chr12.1.13.2/evm.model.chr26.1.106/evm.model.chr23.1.553_evm.model.chr23.1.554/evm.model.chr7.1.165/evm.model.chr26.1.104/evm.model.chr20.1.650/evm.model.chr26.1.6/evm.model.chrX.1309/evm.model.chr9.1.463	13
GO:0150116	regulation of cell-substrate junction organization	2.21254e-06	0.000391481	0.000340251	evm.model.chr5.1.33/evm.model.chr30.1.175/evm.model.chr26.1.105/evm.model.chr7.1.474/evm.model.chr12.1.13.2/evm.model.chr26.1.106/evm.model.chr23.1.553_evm.model.chr23.1.554/evm.model.chr7.1.165/evm.model.chr26.1.104/evm.model.chr20.1.650/evm.model.chr26.1.6/evm.model.chrX.1309/evm.model.chr9.1.463	13
GO:0007416	synapse assembly	2.36646e-06	0.000406028	0.000352894	evm.model.chr22.1.278_evm.model.chr22.1.279/evm.model.chr6.1.747/evm.model.chr11.1.133.2/evm.model.chr1.1.1050/evm.model.chr32.1.318/evm.model.chr30.1.248/evm.model.chr18.1.250.1/evm.model.chr23.1.273/evm.model.chr17.1.265.1/evm.model.chr11.1.382/evm.model.chr25.1.395/evm.model.chr5.1.33/evm.model.chr1.1.867/evm.model.chr6.1.746/evm.model.chr3.1.315.1/evm.model.chr14.1.329/evm.model.chr13.1.847.1…	41
GO:0030278	regulation of ossification	3.39907e-06	0.000551573	0.000479393	evm.model.chr25.1.543/evm.model.chr9.1.129/evm.model.chr2.1.213/evm.model.chr25.1.395/evm.model.chr7.1.946.3/evm.model.chr19.1.153/evm.model.chr13.1.858_evm.model.chr13.1.856/evm.model.chr24.1.229/evm.model.chr3.1.432/evm.model.chr11.1.807/evm.model.chr24.1.290/evm.model.chr16.1.37_evm.model.chr16.1.38/evm.model.chr3.1.798/evm.model.chr7.1.165/evm.model.chr3.1.1170/evm.model.chr6.1.814/evm.model.…	25
GO:0050920	regulation of chemotaxis	3.40959e-06	0.000551573	0.000479393	evm.model.chr21.1.289/evm.model.chr26.1.128.1/evm.model.chr4.1.738/evm.model.chr24.1.532/evm.model.chr20.1.289/evm.model.chr18.1.250.1/evm.model.chr26.1.127/evm.model.chr11.1.19/evm.model.chr26.1.105/evm.model.chr22.1.87/evm.model.chr19.1.153/evm.model.chrX.66/evm.model.chr1.1.890/evm.model.chr24.1.229/evm.model.chr30.1.196/evm.model.chr26.1.106/evm.model.chr23.1.553_evm.model.chr23.1.554/evm.mod…	31
GO:0051017	actin filament bundle assembly	3.70759e-06	0.000579967	0.000504071	evm.model.chr7.1.648/evm.model.chr22.1.329.1/evm.model.chr22.1.195/evm.model.chr23.1.7/evm.model.chrX.359/evm.model.chr30.1.175/evm.model.chr7.1.930/evm.model.chr3.1.315.1/evm.model.chr5.1.302/evm.model.chr15.1.37/evm.model.chr32.1.239/evm.model.chr8.1.423/evm.model.chr1.1.796/evm.model.chr2.1.1077/evm.model.chr6.1.531/evm.model.chr7.1.165/evm.model.chr28.1.609/evm.model.chr23.1.542.1/evm.model.c…	25
GO:0051648	vesicle localization	3.90193e-06	0.000579967	0.000504071	evm.model.chr22.1.278_evm.model.chr22.1.279/evm.model.chr6.1.747/evm.model.chr1.1.1050/evm.model.chr9.1.129/evm.model.chr7.1.698/evm.model.chr17.1.282.1/evm.model.chr6.1.746/evm.model.chr14.1.329/evm.model.chr5.1.473/evm.model.chr27.1.225.1/evm.model.chr9.1.273/evm.model.chr1.1.970/evm.model.chr1.1.945_evm.model.chr1.1.947/evm.model.chr5.1.795/evm.model.chr6.1.173/evm.model.chr27.1.171.1/evm.mode…	38
GO:0072001	renal system development	3.93959e-06	0.000579967	0.000504071	evm.model.chr9.1.129/evm.model.chr24.1.468/evm.model.chr7.1.488_evm.model.chr7.1.487/evm.model.chr11.1.298/evm.model.chr25.1.395/evm.model.chr1.1.867/evm.model.chr30.1.175/evm.model.chr3.1.315.1/evm.model.chr15.1.318/evm.model.chr11.1.19/evm.model.chr9.1.452/evm.model.chr4.1.579_evm.model.chr4.1.578/evm.model.chr13.1.858_evm.model.chr13.1.856/evm.model.chr5.1.795/evm.model.chr1.1.796/evm.model.ch…	41
GO:1901888	regulation of cell junction assembly	3.99483e-06	0.000579967	0.000504071	evm.model.chr6.1.747/evm.model.chr11.1.133.2/evm.model.chr32.1.318/evm.model.chr18.1.250.1/evm.model.chr23.1.273/evm.model.chr17.1.265.1/evm.model.chr25.1.395/evm.model.chr5.1.33/evm.model.chr30.1.175/evm.model.chr6.1.746/evm.model.chr14.1.329/evm.model.chr26.1.105/evm.model.chr19.1.153/evm.model.chr13.1.806/evm.model.chr1.1.970/evm.model.chr7.1.1091/evm.model.chr7.1.474/evm.model.chr12.1.13.2/ev…	37
GO:0008037	cell recognition	4.37753e-06	0.000619639	0.000538551	evm.model.chr21.1.289/evm.model.chr11.1.133.2/evm.model.chr1.1.1050/evm.model.chr11.1.314/evm.model.chr30.1.248/evm.model.chr26.1.128.1/evm.model.chr4.1.738/evm.model.chr5.1.33/evm.model.chr26.1.127/evm.model.chr12.1.49.1/evm.model.chr3.1.315.1/evm.model.chr3.1.425/evm.model.chr26.1.105/evm.model.chr22.1.87/evm.model.chr26.1.10/evm.model.chr28.1.625/evm.model.chr1.1.796/evm.model.chr22.1.231_evm.…	33
GO:0045778	positive regulation of ossification	4.66481e-06	0.000638297	0.000554767	evm.model.chr25.1.543/evm.model.chr25.1.395/evm.model.chr19.1.153/evm.model.chr13.1.858_evm.model.chr13.1.856/evm.model.chr24.1.229/evm.model.chr3.1.432/evm.model.chr24.1.290/evm.model.chr3.1.798/evm.model.chr7.1.165/evm.model.chr6.1.814/evm.model.chr21.1.337/evm.model.chr4.1.856/evm.model.chr5.1.765/evm.model.chr12.1.153/evm.model.chrX.1309/evm.model.chr24.1.230	16
GO:0010171	body morphogenesis	4.73481e-06	0.000638297	0.000554767	evm.model.chr30.1.248/evm.model.chr20.1.289/evm.model.chr7.1.488_evm.model.chr7.1.487/evm.model.chr9.1.672/evm.model.chr26.1.105/evm.model.chr28.1.625/evm.model.chr13.1.858_evm.model.chr13.1.856/evm.model.chr12.1.328.1/evm.model.chr5.1.784/evm.model.chr26.1.106/evm.model.chr23.1.553_evm.model.chr23.1.554/evm.model.chr28.1.609/evm.model.chr6.1.604/evm.model.chr26.1.104/evm.model.chr3.1.976/evm.mod…	22
GO:0016050	vesicle organization	4.93844e-06	0.000650266	0.00056517	evm.model.chr28.1.653/evm.model.chr32.1.202_evm.model.chr32.1.201/evm.model.chr4.1.535_evm.model.chr4.1.536/evm.model.chr17.1.282.1/evm.model.chr29.1.103/evm.model.chr5.1.473/evm.model.chr27.1.225.1/evm.model.chr9.1.273/evm.model.chr3.1.695/evm.model.chr1.1.970/evm.model.chr12.1.111/evm.model.chrX.148/evm.model.chrX.1106_evm.model.chrX.1107/evm.model.chr14.1.103/evm.model.chr6.1.173/evm.model.chr…	42
GO:0048813	dendrite morphogenesis	5.22998e-06	0.000673004	0.000584932	evm.model.chr10.1.420/evm.model.chr30.1.248/evm.model.chr26.1.128.1/evm.model.chr4.1.738/evm.model.chr20.1.289/evm.model.chr18.1.250.1/evm.model.chr26.1.127/evm.model.chr30.1.175/evm.model.chr4.1.550.1/evm.model.chr22.1.87/evm.model.chr20.1.670_evm.model.chr20.1.671/evm.model.chr13.1.806/evm.model.chr8.1.637.1/evm.model.chr7.1.474/evm.model.chr10.1.409.1/evm.model.chr16.1.694/evm.model.chr6.1.516…	38
GO:0006901	vesicle coating	5.43863e-06	0.0006843	0.00059475	evm.model.chr17.1.282.1/evm.model.chr5.1.473/evm.model.chr27.1.225.1/evm.model.chr9.1.273/evm.model.chr27.1.171.1/evm.model.chr16.1.694/evm.model.chr16.1.753/evm.model.chr2.1.602/evm.model.chr21.1.563/evm.model.chr22.1.46_evm.model.chr22.1.47/evm.model.chr26.1.56.1/evm.model.chr6.1.172/evm.model.chr9.1.135	13
GO:0048706	embryonic skeletal system development	5.68576e-06	0.000699843	0.000608259	evm.model.chr25.1.543/evm.model.chr9.1.129/evm.model.chr23.1.31.1/evm.model.chr20.1.289/evm.model.chr13.1.714.1/evm.model.chr12.1.49.1/evm.model.chr19.1.153/evm.model.chr3.1.509/evm.model.chrX.66/evm.model.chr13.1.858_evm.model.chr13.1.856/evm.model.chr6.1.130/evm.model.chr16.1.694/evm.model.chr12.1.284/evm.model.chr7.1.165/evm.model.chr18.1.344/evm.model.chr20.1.317/evm.model.chr21.1.337/evm.mod…	21
GO:0050770	regulation of axonogenesis	6.43488e-06	0.000775198	0.000673753	evm.model.chr22.1.278_evm.model.chr22.1.279/evm.model.chr21.1.289/evm.model.chr26.1.128.1/evm.model.chr4.1.738/evm.model.chr24.1.532/evm.model.chr20.1.289/evm.model.chr18.1.250.1/evm.model.chr30.1.39/evm.model.chr5.1.33/evm.model.chr26.1.127/evm.model.chr26.1.105/evm.model.chr30.1.37_evm.model.chr30.1.38/evm.model.chr22.1.87/evm.model.chrX.66/evm.model.chr14.1.103/evm.model.chr32.1.153_evm.model.…	34
GO:0030111	regulation of Wnt signaling pathway	6.69278e-06	0.000789469	0.000686157	evm.model.chr22.1.278_evm.model.chr22.1.279/evm.model.chr9.1.129/evm.model.chr20.1.289/evm.model.chr29.1.210/evm.model.chr32.1.195/evm.model.chr4.1.900/evm.model.chr2.1.213/evm.model.chr1.1.1252_evm.model.chr1.1.1253/evm.model.chr12.1.49.1/evm.model.chr2.1.1307/evm.model.chr4.1.899/evm.model.chr9.1.779_evm.model.chr9.1.781/evm.model.chr11.1.330/evm.model.chr5.1.795/evm.model.chr14.1.103/evm.model…	39
GO:0001736	establishment of planar polarity	7.07687e-06	0.00080894	0.000703079	evm.model.chr21.1.289/evm.model.chr29.1.210/evm.model.chr28.1.708/evm.model.chr1.1.867/evm.model.chr1.1.1252_evm.model.chr1.1.1253/evm.model.chr23.1.652/evm.model.chr28.1.709/evm.model.chr13.1.847.1/evm.model.chr2.1.1077/evm.model.chr25.1.581/evm.model.chr1.1.730/evm.model.chr8.1.444.2/evm.model.chr8.1.103/evm.model.chr19.1.130/evm.model.chr2.1.1503/evm.model.chr21.1.337/evm.model.chr19.1.298/evm…	24
GO:0061572	actin filament bundle organization	7.26271e-06	0.00080894	0.000703079	evm.model.chr7.1.648/evm.model.chr22.1.329.1/evm.model.chr22.1.195/evm.model.chr23.1.7/evm.model.chrX.359/evm.model.chr30.1.175/evm.model.chr7.1.930/evm.model.chr3.1.315.1/evm.model.chr5.1.302/evm.model.chr15.1.37/evm.model.chr32.1.239/evm.model.chr8.1.423/evm.model.chr1.1.796/evm.model.chr2.1.1077/evm.model.chr6.1.531/evm.model.chr7.1.165/evm.model.chr28.1.609/evm.model.chr23.1.542.1/evm.model.c…	25
GO:0006900	vesicle budding from membrane	7.28646e-06	0.00080894	0.000703079	evm.model.chr17.1.282.1/evm.model.chr5.1.473/evm.model.chr27.1.225.1/evm.model.chr9.1.273/evm.model.chr6.1.173/evm.model.chr8.1.646/evm.model.chr27.1.171.1/evm.model.chr16.1.694/evm.model.chr16.1.753/evm.model.chr2.1.602/evm.model.chr21.1.563/evm.model.chr26.1.209/evm.model.chr22.1.46_evm.model.chr22.1.47/evm.model.chr26.1.56.1/evm.model.chr6.1.172/evm.model.chr3.1.723.1/evm.model.chr9.1.135	17
GO:0007164	establishment of tissue polarity	7.70238e-06	0.000838671	0.00072892	evm.model.chr21.1.289/evm.model.chr29.1.210/evm.model.chr28.1.708/evm.model.chr1.1.867/evm.model.chr1.1.1252_evm.model.chr1.1.1253/evm.model.chr23.1.652/evm.model.chr28.1.709/evm.model.chr13.1.847.1/evm.model.chr2.1.1077/evm.model.chr25.1.581/evm.model.chr1.1.730/evm.model.chr8.1.444.2/evm.model.chr8.1.103/evm.model.chr19.1.130/evm.model.chr2.1.1503/evm.model.chr21.1.337/evm.model.chr19.1.298/evm…	24
GO:0048041	focal adhesion assembly	8.19931e-06	0.000875934	0.000761306	evm.model.chr5.1.33/evm.model.chr30.1.175/evm.model.chr7.1.930/evm.model.chr26.1.105/evm.model.chr7.1.474/evm.model.chr12.1.13.2/evm.model.chr26.1.106/evm.model.chr23.1.553_evm.model.chr23.1.554/evm.model.chr7.1.165/evm.model.chr26.1.104/evm.model.chr20.1.650/evm.model.chr26.1.6/evm.model.chrX.1309/evm.model.chr9.1.463	14
GO:0031032	actomyosin structure organization	8.88628e-06	0.000931742	0.000809812	evm.model.chr7.1.648/evm.model.chr22.1.329.1/evm.model.chr32.1.52/evm.model.chr22.1.195/evm.model.chr5.1.214/evm.model.chrX.359/evm.model.chr30.1.175/evm.model.chr7.1.930/evm.model.chr9.1.452/evm.model.chr7.1.608/evm.model.chr15.1.37/evm.model.chr8.1.423/evm.model.chr1.1.796/evm.model.chr6.1.173/evm.model.chr20.1.712/evm.model.chr2.1.1077/evm.model.chr4.1.662_evm.model.chr4.1.660/evm.model.chr7.1…	33
GO:0031589	cell-substrate adhesion	1.05134e-05	0.00108231	0.000940672	evm.model.chr7.1.156/evm.model.chr22.1.329.1/evm.model.chr10.1.437/evm.model.chr5.1.33/evm.model.chr30.1.175/evm.model.chr9.1.644/evm.model.chr7.1.946.3/evm.model.chr11.1.764/evm.model.chr7.1.930/evm.model.chr14.1.329/evm.model.chr17.1.302/evm.model.chr26.1.105/evm.model.chr14.1.358/evm.model.chr8.1.423/evm.model.chr1.1.796/evm.model.chr6.1.519.1/evm.model.chr7.1.474/evm.model.chr4.1.279/evm.mode…	34
GO:0048194	Golgi vesicle budding	1.26695e-05	0.00128098	0.00111335	evm.model.chr17.1.282.1/evm.model.chr5.1.473/evm.model.chr27.1.225.1/evm.model.chr9.1.273/evm.model.chr8.1.646/evm.model.chr27.1.171.1/evm.model.chr16.1.694/evm.model.chr16.1.753/evm.model.chr2.1.602/evm.model.chr21.1.563/evm.model.chr22.1.46_evm.model.chr22.1.47/evm.model.chr26.1.56.1/evm.model.chr6.1.172/evm.model.chr9.1.135	14
GO:0007156	homophilic cell adhesion via plasma membrane adhesion molecules	1.45775e-05	0.00142908	0.00124207	evm.model.chr22.1.278_evm.model.chr22.1.279/evm.model.chr11.1.133.2/evm.model.chr30.1.248/evm.model.chr26.1.128.1/evm.model.chr18.1.250.1/evm.model.chr28.1.708/evm.model.chr26.1.127/evm.model.chr3.1.315.1/evm.model.chr28.1.709/evm.model.chr26.1.10/evm.model.chr28.1.625/evm.model.chr11.1.154/evm.model.chr3.1.1143/evm.model.chr1.1.2015	14
GO:0035152	regulation of tube architecture, open tracheal system	1.46391e-05	0.00142908	0.00124207	evm.model.chr11.1.133.2/evm.model.chr1.1.1050/evm.model.chr32.1.52/evm.model.chr17.1.282.1/evm.model.chr30.1.175/evm.model.chr9.1.273/evm.model.chr32.1.239/evm.model.chr1.1.796/evm.model.chr6.1.173/evm.model.chr2.1.1077/evm.model.chr10.1.409.1/evm.model.chr16.1.694/evm.model.chr25.1.787.1/evm.model.chr2.1.1503/evm.model.chr21.1.634.1/evm.model.chr20.1.650/evm.model.chr11.1.96	17
GO:0031345	negative regulation of cell projection organization	1.56356e-05	0.00150048	0.00130413	evm.model.chr6.1.747/evm.model.chr4.1.738/evm.model.chr30.1.39/evm.model.chr28.1.708/evm.model.chr1.1.867/evm.model.chr6.1.746/evm.model.chr28.1.709/evm.model.chr26.1.105/evm.model.chr5.1.302/evm.model.chr30.1.37_evm.model.chr30.1.38/evm.model.chr22.1.87/evm.model.chrX.66/evm.model.chr12.1.463/evm.model.chr21.1.495_evm.model.chr21.1.497/evm.model.chr7.1.95/evm.model.chr13.1.36/evm.model.chr26.1.1…	28
GO:0032970	regulation of actin filament-based process	1.60564e-05	0.00151519	0.00131691	evm.model.chr7.1.648/evm.model.chr22.1.329.1/evm.model.chr22.1.195/evm.model.chr17.1.265.1/evm.model.chr5.1.33/evm.model.chrX.359/evm.model.chr1.1.867/evm.model.chr30.1.175/evm.model.chr3.1.315.1/evm.model.chr23.1.652/evm.model.chr9.1.452/evm.model.chr7.1.608/evm.model.chr26.1.105/evm.model.chr7.1.241/evm.model.chr13.1.806/evm.model.chr15.1.37/evm.model.chr13.1.858_evm.model.chr13.1.856/evm.model…	42
GO:0030100	regulation of endocytosis	1.6533e-05	0.00153459	0.00133377	evm.model.chr6.1.747/evm.model.chr7.1.1087/evm.model.chr1.1.867/evm.model.chr6.1.746/evm.model.chr26.1.105/evm.model.chr1.1.890/evm.model.chr1.1.188/evm.model.chr24.1.229/evm.model.chr32.1.239/evm.model.chr5.1.1025_evm.model.chr5.1.1026/evm.model.chr5.1.795/evm.model.chr1.1.796/evm.model.chr6.1.173/evm.model.chr6.1.516/evm.model.chrX.1083_evm.model.chrX.1082/evm.model.chr3.1.1343.1/evm.model.chr2…	36
GO:0060070	canonical Wnt signaling pathway	1.72228e-05	0.00157283	0.00136701	evm.model.chr22.1.278_evm.model.chr22.1.279/evm.model.chr9.1.129/evm.model.chr20.1.289/evm.model.chr29.1.210/evm.model.chr4.1.900/evm.model.chr2.1.213/evm.model.chr1.1.1252_evm.model.chr1.1.1253/evm.model.chr12.1.49.1/evm.model.chr4.1.899/evm.model.chr9.1.779_evm.model.chr9.1.781/evm.model.chr11.1.330/evm.model.chr5.1.795/evm.model.chrX.1087/evm.model.chr24.1.290/evm.model.chr25.1.581/evm.model.c…	35
GO:0048207	vesicle targeting, rough ER to cis-Golgi	1.80875e-05	0.00160018	0.00139078	evm.model.chr17.1.282.1/evm.model.chr5.1.473/evm.model.chr27.1.225.1/evm.model.chr27.1.171.1/evm.model.chr16.1.694/evm.model.chr16.1.753/evm.model.chr2.1.602/evm.model.chr21.1.563/evm.model.chr22.1.46_evm.model.chr22.1.47/evm.model.chr26.1.56.1/evm.model.chr6.1.172/evm.model.chr9.1.135	12
GO:0048208	COPII vesicle coating	1.80875e-05	0.00160018	0.00139078	evm.model.chr17.1.282.1/evm.model.chr5.1.473/evm.model.chr27.1.225.1/evm.model.chr27.1.171.1/evm.model.chr16.1.694/evm.model.chr16.1.753/evm.model.chr2.1.602/evm.model.chr21.1.563/evm.model.chr22.1.46_evm.model.chr22.1.47/evm.model.chr26.1.56.1/evm.model.chr6.1.172/evm.model.chr9.1.135	12
GO:0002062	chondrocyte differentiation	1.85625e-05	0.00161694	0.00140534	evm.model.chr25.1.543/evm.model.chr20.1.289/evm.model.chr25.1.395/evm.model.chr6.1.645/evm.model.chr11.1.296_evm.model.chr11.1.297/evm.model.chr23.1.514/evm.model.chr24.1.290/evm.model.chr16.1.37_evm.model.chr16.1.38/evm.model.chr12.1.284/evm.model.chr7.1.165/evm.model.chr2.1.239_evm.model.chr2.1.240/evm.model.chr6.1.814/evm.model.chr5.1.246/evm.model.chr30.1.26_evm.model.chr30.1.27/evm.model.chr…	16
GO:0051489	regulation of filopodium assembly	1.93244e-05	0.0016578	0.00144085	evm.model.chr6.1.747/evm.model.chr18.1.250.1/evm.model.chr17.1.265.1/evm.model.chr28.1.708/evm.model.chr1.1.867/evm.model.chr6.1.746/evm.model.chr28.1.709/evm.model.chr5.1.302/evm.model.chr13.1.806/evm.model.chr8.1.646/evm.model.chr32.1.214/evm.model.chr13.1.36/evm.model.chr25.1.787.1/evm.model.chr13.1.35/evm.model.chr6.1.771/evm.model.chrX.673.1/evm.model.chr3.1.1143/evm.model.chr3.1.723.1	18
GO:0010976	positive regulation of neuron projection development	2.02281e-05	0.00170943	0.00148573	evm.model.chr21.1.289/evm.model.chr30.1.248/evm.model.chr26.1.128.1/evm.model.chr24.1.532/evm.model.chr20.1.289/evm.model.chr18.1.250.1/evm.model.chr5.1.33/evm.model.chr26.1.127/evm.model.chr17.1.302/evm.model.chr26.1.105/evm.model.chr5.1.302/evm.model.chr22.1.87/evm.model.chr1.1.890/evm.model.chr28.1.625/evm.model.chr14.1.103/evm.model.chr8.1.646/evm.model.chr3.1.432/evm.model.chr4.1.279/evm.mod…	40
GO:0097156	fasciculation of motor neuron axon	2.22647e-05	0.00185386	0.00161126	evm.model.chr4.1.738/evm.model.chr12.1.49.1/evm.model.chr26.1.105/evm.model.chr26.1.106/evm.model.chr23.1.553_evm.model.chr23.1.554/evm.model.chr26.1.104	6
GO:0060348	bone development	2.36237e-05	0.00193851	0.00168483	evm.model.chr25.1.543/evm.model.chr9.1.129/evm.model.chr32.1.195/evm.model.chr25.1.395/evm.model.chr12.1.49.1/evm.model.chr19.1.153/evm.model.chr15.1.37/evm.model.chr13.1.858_evm.model.chr13.1.856/evm.model.chr24.1.229/evm.model.chr25.1.792/evm.model.chr16.1.37_evm.model.chr16.1.38/evm.model.chr11.1.154/evm.model.chr12.1.284/evm.model.chr3.1.1170/evm.model.chr2.1.469/evm.model.chr20.1.317/evm.mod…	24
GO:0006891	intra-Golgi vesicle-mediated transport	2.48528e-05	0.00201023	0.00174717	evm.model.chr3.1.370/evm.model.chr27.1.171.1/evm.model.chr4.1.662_evm.model.chr4.1.660/evm.model.chr2.1.1899/evm.model.chr11.1.309/evm.model.chr10.1.517/evm.model.chr8.1.45/evm.model.chr21.1.634.1/evm.model.chr31.1.165_evm.model.chr31.1.164/evm.model.chr4.1.929	10
GO:0007157	heterophilic cell-cell adhesion via plasma membrane cell adhesion molecules	2.57423e-05	0.00205286	0.00178422	evm.model.chr22.1.278_evm.model.chr22.1.279/evm.model.chr6.1.747/evm.model.chr30.1.248/evm.model.chr18.1.250.1/evm.model.chr6.1.746/evm.model.chr3.1.315.1/evm.model.chr14.1.329/evm.model.chr26.1.10/evm.model.chr28.1.625/evm.model.chr1.1.796/evm.model.chr11.1.154/evm.model.chr2.1.1958.1/evm.model.chr1.1.2015	13
GO:0060828	regulation of canonical Wnt signaling pathway	2.76197e-05	0.00217199	0.00188775	evm.model.chr22.1.278_evm.model.chr22.1.279/evm.model.chr9.1.129/evm.model.chr20.1.289/evm.model.chr29.1.210/evm.model.chr4.1.900/evm.model.chr2.1.213/evm.model.chr1.1.1252_evm.model.chr1.1.1253/evm.model.chr12.1.49.1/evm.model.chr4.1.899/evm.model.chr9.1.779_evm.model.chr9.1.781/evm.model.chr11.1.330/evm.model.chr5.1.795/evm.model.chrX.1087/evm.model.chr24.1.290/evm.model.chr25.1.581/evm.model.c…	31
GO:0022612	gland morphogenesis	2.85338e-05	0.00221313	0.00192351	evm.model.chr29.1.62/evm.model.chr9.1.129/evm.model.chr26.1.128.1/evm.model.chr4.1.738/evm.model.chr24.1.532/evm.model.chr20.1.289/evm.model.chr22.1.329.1/evm.model.chr32.1.52/evm.model.chr32.1.195/evm.model.chr26.1.127/evm.model.chr13.1.858_evm.model.chr13.1.856/evm.model.chr1.1.796/evm.model.chr6.1.173/evm.model.chrX.1087/evm.model.chr2.1.1077/evm.model.chr4.1.279/evm.model.chr12.1.284/evm.mode…	28
GO:0050803	regulation of synapse structure or activity	2.99686e-05	0.00228894	0.0019894	evm.model.chr22.1.278_evm.model.chr22.1.279/evm.model.chr6.1.747/evm.model.chr11.1.133.2/evm.model.chr32.1.318/evm.model.chr30.1.248/evm.model.chr18.1.250.1/evm.model.chr23.1.273/evm.model.chr17.1.265.1/evm.model.chr25.1.395/evm.model.chr5.1.33/evm.model.chrX.1324/evm.model.chr6.1.746/evm.model.chr14.1.329/evm.model.chr13.1.806/evm.model.chr1.1.970/evm.model.chr28.1.625/evm.model.chr6.1.173/evm.m…	40
GO:0007424	open tracheal system development	3.03197e-05	0.00228894	0.0019894	evm.model.chr11.1.133.2/evm.model.chr1.1.1050/evm.model.chr26.1.128.1/evm.model.chr32.1.52/evm.model.chr17.1.282.1/evm.model.chr28.1.708/evm.model.chr26.1.127/evm.model.chr1.1.867/evm.model.chr30.1.175/evm.model.chr12.1.49.1/evm.model.chr14.1.329/evm.model.chr28.1.709/evm.model.chr9.1.273/evm.model.chr32.1.239/evm.model.chr1.1.796/evm.model.chr6.1.173/evm.model.chr2.1.1077/evm.model.chr8.1.646/ev…	29
GO:0007528	neuromuscular junction development	3.11083e-05	0.00231757	0.00201428	evm.model.chr29.1.62/evm.model.chr6.1.747/evm.model.chr21.1.236_evm.model.chr21.1.238/evm.model.chr11.1.133.2/evm.model.chr9.1.129/evm.model.chr30.1.248/evm.model.chr18.1.250.1/evm.model.chr23.1.273/evm.model.chr17.1.265.1/evm.model.chr11.1.382/evm.model.chr25.1.395/evm.model.chr6.1.746/evm.model.chr14.1.329/evm.model.chr13.1.847.1/evm.model.chr13.1.806/evm.model.chr28.1.625/evm.model.chr4.1.279/…	31
GO:0030178	negative regulation of Wnt signaling pathway	3.18656e-05	0.00234316	0.00203652	evm.model.chr22.1.278_evm.model.chr22.1.279/evm.model.chr20.1.289/evm.model.chr29.1.210/evm.model.chr2.1.213/evm.model.chr1.1.1252_evm.model.chr1.1.1253/evm.model.chr12.1.49.1/evm.model.chr2.1.1307/evm.model.chr9.1.779_evm.model.chr9.1.781/evm.model.chr11.1.330/evm.model.chr25.1.581/evm.model.chr7.1.95/evm.model.chr12.1.284/evm.model.chr18.1.368/evm.model.chr6.1.604/evm.model.chr8.1.103/evm.model…	24
GO:0051668	localization within membrane	3.35929e-05	0.0024385	0.00211939	evm.model.chr22.1.278_evm.model.chr22.1.279/evm.model.chr6.1.747/evm.model.chr28.1.644/evm.model.chr17.1.282.1/evm.model.chr6.1.746/evm.model.chr14.1.329/evm.model.chr5.1.473/evm.model.chr8.1.288/evm.model.chr27.1.225.1/evm.model.chr1.1.970/evm.model.chr4.1.279/evm.model.chr16.1.694/evm.model.chrX.1083_evm.model.chrX.1082/evm.model.chr10.1.59/evm.model.chr21.1.563/evm.model.chr28.1.609/evm.model.…	20
GO:0051650	establishment of vesicle localization	3.49056e-05	0.00248831	0.00216268	evm.model.chr1.1.1050/evm.model.chr9.1.129/evm.model.chr7.1.698/evm.model.chr17.1.282.1/evm.model.chr14.1.329/evm.model.chr5.1.473/evm.model.chr27.1.225.1/evm.model.chr9.1.273/evm.model.chr1.1.970/evm.model.chr1.1.945_evm.model.chr1.1.947/evm.model.chr5.1.795/evm.model.chr6.1.173/evm.model.chr27.1.171.1/evm.model.chr16.1.694/evm.model.chr2.1.254/evm.model.chrX.1083_evm.model.chrX.1082/evm.model.c…	34
GO:0048634	regulation of muscle organ development	3.5158e-05	0.00248831	0.00216268	evm.model.chr11.1.133.2/evm.model.chr9.1.129/evm.model.chr12.1.477/evm.model.chr25.1.395/evm.model.chr3.1.315.1/evm.model.chr15.1.141/evm.model.chr19.1.153/evm.model.chr1.1.188/evm.model.chr11.1.296_evm.model.chr11.1.297/evm.model.chr24.1.290/evm.model.chr15.1.104/evm.model.chr7.1.250/evm.model.chr5.1.760/evm.model.chr23.1.553_evm.model.chr23.1.554/evm.model.chr7.1.165/evm.model.chr28.1.609/evm.m…	22
GO:0090175	regulation of establishment of planar polarity	3.66216e-05	0.0025599	0.0022249	evm.model.chr21.1.289/evm.model.chr29.1.210/evm.model.chr1.1.867/evm.model.chr1.1.1252_evm.model.chr1.1.1253/evm.model.chr23.1.652/evm.model.chr25.1.581/evm.model.chr8.1.103/evm.model.chr19.1.130/evm.model.chr2.1.1503/evm.model.chr21.1.337/evm.model.chr2.1.215_evm.model.chr2.1.216/evm.model.chr12.1.153/evm.model.chr19.1.305/evm.model.chr9.1.463	14
GO:0021954	central nervous system neuron development	3.80928e-05	0.00263026	0.00228606	evm.model.chr10.1.420/evm.model.chr1.1.1340/evm.model.chr9.1.129/evm.model.chr26.1.128.1/evm.model.chr4.1.738/evm.model.chr26.1.127/evm.model.chr22.1.87/evm.model.chrX.66/evm.model.chr14.1.103/evm.model.chr23.1.553_evm.model.chr23.1.554/evm.model.chr2.1.239_evm.model.chr2.1.240/evm.model.chr10.1.232.1/evm.model.chr21.1.337/evm.model.chr21.1.175.1/evm.model.chr4.1.312/evm.model.chr30.1.90/evm.mode…	17
GO:0016202	regulation of striated muscle tissue development	4.09208e-05	0.00279149	0.00242618	evm.model.chr11.1.133.2/evm.model.chr9.1.129/evm.model.chr12.1.477/evm.model.chr3.1.315.1/evm.model.chr15.1.141/evm.model.chr19.1.153/evm.model.chr1.1.188/evm.model.chr11.1.296_evm.model.chr11.1.297/evm.model.chr24.1.290/evm.model.chr15.1.104/evm.model.chr7.1.250/evm.model.chr5.1.760/evm.model.chr23.1.553_evm.model.chr23.1.554/evm.model.chr7.1.165/evm.model.chr28.1.609/evm.model.chr21.1.252/evm.m…	21
GO:0046847	filopodium assembly	4.54024e-05	0.00306034	0.00265985	evm.model.chr6.1.747/evm.model.chr18.1.250.1/evm.model.chr17.1.265.1/evm.model.chr28.1.708/evm.model.chr1.1.867/evm.model.chr6.1.746/evm.model.chr28.1.709/evm.model.chr5.1.302/evm.model.chr13.1.806/evm.model.chr32.1.239/evm.model.chr8.1.646/evm.model.chr32.1.214/evm.model.chr13.1.36/evm.model.chr25.1.787.1/evm.model.chr13.1.35/evm.model.chr6.1.771/evm.model.chrX.673.1/evm.model.chr3.1.1143/evm.mo…	19
GO:0048704	embryonic skeletal system morphogenesis	4.64903e-05	0.0030968	0.00269155	evm.model.chr25.1.543/evm.model.chr9.1.129/evm.model.chr23.1.31.1/evm.model.chr20.1.289/evm.model.chr13.1.714.1/evm.model.chr12.1.49.1/evm.model.chr19.1.153/evm.model.chr3.1.509/evm.model.chrX.66/evm.model.chr13.1.858_evm.model.chr13.1.856/evm.model.chr6.1.130/evm.model.chr16.1.694/evm.model.chr7.1.165/evm.model.chr20.1.317/evm.model.chr4.1.856/evm.model.chr8.1.459.1/evm.model.chr7.1.877	17
GO:1905475	regulation of protein localization to membrane	4.71688e-05	0.00310546	0.00269907	evm.model.chr22.1.278_evm.model.chr22.1.279/evm.model.chr6.1.747/evm.model.chr23.1.273/evm.model.chr17.1.265.1/evm.model.chr6.1.746/evm.model.chr26.1.105/evm.model.chr32.1.239/evm.model.chr22.1.188/evm.model.chr8.1.646/evm.model.chr4.1.279/evm.model.chr26.1.106/evm.model.chr23.1.553_evm.model.chr23.1.554/evm.model.chr28.1.609/evm.model.chr26.1.104/evm.model.chr6.1.814/evm.model.chr2.1.1503/evm.mo…	23
GO:0010810	regulation of cell-substrate adhesion	4.91232e-05	0.00319696	0.00277859	evm.model.chr22.1.329.1/evm.model.chr10.1.437/evm.model.chr5.1.33/evm.model.chr30.1.175/evm.model.chr7.1.946.3/evm.model.chr11.1.764/evm.model.chr17.1.302/evm.model.chr26.1.105/evm.model.chr7.1.474/evm.model.chr4.1.279/evm.model.chr12.1.13.2/evm.model.chrX.1083_evm.model.chrX.1082/evm.model.chr3.1.798/evm.model.chr26.1.106/evm.model.chr23.1.553_evm.model.chr23.1.554/evm.model.chr7.1.165/evm.model…	24
GO:0097374	sensory neuron axon guidance	5.11301e-05	0.00328976	0.00285925	evm.model.chr26.1.128.1/evm.model.chr26.1.127/evm.model.chr22.1.87/evm.model.chr4.1.407/evm.model.chr10.1.232.1/evm.model.chr3.1.1143	6
GO:1904888	cranial skeletal system development	5.22678e-05	0.00330321	0.00287094	evm.model.chr25.1.543/evm.model.chr9.1.129/evm.model.chr20.1.289/evm.model.chr13.1.714.1/evm.model.chr12.1.49.1/evm.model.chr3.1.509/evm.model.chr15.1.37/evm.model.chr13.1.858_evm.model.chr13.1.856/evm.model.chr6.1.130/evm.model.chr25.1.792/evm.model.chr16.1.694/evm.model.chr7.1.165/evm.model.chr20.1.317/evm.model.chr4.1.856/evm.model.chr7.1.877	15
GO:0001941	postsynaptic membrane organization	5.2506e-05	0.00330321	0.00287094	evm.model.chr22.1.278_evm.model.chr22.1.279/evm.model.chr6.1.747/evm.model.chr30.1.248/evm.model.chr6.1.746/evm.model.chr28.1.625/evm.model.chr4.1.279/evm.model.chrX.1083_evm.model.chrX.1082/evm.model.chr10.1.59/evm.model.chr3.1.1422.1/evm.model.chr11.1.819	10
GO:0090287	regulation of cellular response to growth factor stimulus	5.34201e-05	0.00332379	0.00288883	evm.model.chr6.1.747/evm.model.chr25.1.543/evm.model.chr9.1.129/evm.model.chr26.1.128.1/evm.model.chr24.1.468/evm.model.chr23.1.273/evm.model.chr26.1.127/evm.model.chr6.1.746/evm.model.chr12.1.49.1/evm.model.chr7.1.946.3/evm.model.chr22.1.87/evm.model.chr4.1.579_evm.model.chr4.1.578/evm.model.chr8.1.100/evm.model.chr17.1.168/evm.model.chr11.1.330/evm.model.chr1.1.796/evm.model.chr27.1.146/evm.mod…	33
GO:0051490	negative regulation of filopodium assembly	5.40951e-05	0.0033292	0.00289353	evm.model.chr6.1.747/evm.model.chr1.1.867/evm.model.chr6.1.746/evm.model.chr13.1.36/evm.model.chr13.1.35	5
GO:0010631	epithelial cell migration	5.59194e-05	0.00339302	0.002949	evm.model.chr26.1.128.1/evm.model.chr4.1.738/evm.model.chr24.1.468/evm.model.chr18.1.250.1/evm.model.chr28.1.708/evm.model.chr26.1.127/evm.model.chr1.1.867/evm.model.chr30.1.175/evm.model.chr28.1.709/evm.model.chr7.1.608/evm.model.chr4.1.579_evm.model.chr4.1.578/evm.model.chr13.1.847.1/evm.model.chr13.1.806/evm.model.chr17.1.168/evm.model.chr13.1.858_evm.model.chr13.1.856/evm.model.chr26.1.37/evm…	41
GO:1901861	regulation of muscle tissue development	5.63306e-05	0.00339302	0.002949	evm.model.chr11.1.133.2/evm.model.chr9.1.129/evm.model.chr12.1.477/evm.model.chr3.1.315.1/evm.model.chr15.1.141/evm.model.chr19.1.153/evm.model.chr1.1.188/evm.model.chr11.1.296_evm.model.chr11.1.297/evm.model.chr24.1.290/evm.model.chr15.1.104/evm.model.chr7.1.250/evm.model.chr5.1.760/evm.model.chr23.1.553_evm.model.chr23.1.554/evm.model.chr7.1.165/evm.model.chr28.1.609/evm.model.chr21.1.252/evm.m…	21
GO:0048701	embryonic cranial skeleton morphogenesis	5.76548e-05	0.00343623	0.00298655	evm.model.chr25.1.543/evm.model.chr9.1.129/evm.model.chr20.1.289/evm.model.chr13.1.714.1/evm.model.chr12.1.49.1/evm.model.chr3.1.509/evm.model.chr13.1.858_evm.model.chr13.1.856/evm.model.chr6.1.130/evm.model.chr16.1.694/evm.model.chr7.1.165/evm.model.chr20.1.317/evm.model.chr4.1.856/evm.model.chr7.1.877	13
GO:0060071	Wnt signaling pathway, planar cell polarity pathway	6.0289e-05	0.00353545	0.00307279	evm.model.chr21.1.289/evm.model.chr29.1.210/evm.model.chr1.1.1252_evm.model.chr1.1.1253/evm.model.chr23.1.652/evm.model.chr25.1.581/evm.model.chr8.1.103/evm.model.chr19.1.130/evm.model.chr2.1.1503/evm.model.chr21.1.337/evm.model.chr2.1.215_evm.model.chr2.1.216/evm.model.chr12.1.153/evm.model.chr19.1.305	12
GO:0021915	neural tube development	6.05685e-05	0.00353545	0.00307279	evm.model.chr22.1.278_evm.model.chr22.1.279/evm.model.chr30.1.175/evm.model.chr13.1.806/evm.model.chr13.1.858_evm.model.chr13.1.856/evm.model.chr5.1.795/evm.model.chr25.1.792/evm.model.chr14.1.103/evm.model.chr8.1.646/evm.model.chr4.1.279/evm.model.chr24.1.290/evm.model.chr25.1.581/evm.model.chr13.1.715/evm.model.chr17.1.131/evm.model.chr6.1.604/evm.model.chr8.1.103/evm.model.chr3.1.976/evm.model…	24
GO:0036445	neuronal stem cell division	6.54326e-05	0.00372699	0.00323927	evm.model.chr9.1.129/evm.model.chr29.1.210/evm.model.chr11.1.298/evm.model.chr1.1.867/evm.model.chr13.1.847.1/evm.model.chr11.1.296_evm.model.chr11.1.297/evm.model.chr2.1.1077/evm.model.chr8.1.646/evm.model.chr3.1.1343.1/evm.model.chr17.1.230/evm.model.chr20.1.650/evm.model.chr3.1.1342/evm.model.chr30.1.90	13
GO:0055057	neuroblast division	6.54326e-05	0.00372699	0.00323927	evm.model.chr9.1.129/evm.model.chr29.1.210/evm.model.chr11.1.298/evm.model.chr1.1.867/evm.model.chr13.1.847.1/evm.model.chr11.1.296_evm.model.chr11.1.297/evm.model.chr2.1.1077/evm.model.chr8.1.646/evm.model.chr3.1.1343.1/evm.model.chr17.1.230/evm.model.chr20.1.650/evm.model.chr3.1.1342/evm.model.chr30.1.90	13
GO:0001649	osteoblast differentiation	6.58247e-05	0.00372699	0.00323927	evm.model.chr25.1.543/evm.model.chr9.1.129/evm.model.chr23.1.31.1/evm.model.chr32.1.195/evm.model.chr25.1.395/evm.model.chr7.1.946.3/evm.model.chr19.1.153/evm.model.chr15.1.37/evm.model.chr3.1.432/evm.model.chr11.1.807/evm.model.chr24.1.290/evm.model.chr3.1.798/evm.model.chr7.1.165/evm.model.chr4.1.856/evm.model.chr17.1.230/evm.model.chr5.1.765/evm.model.chr6.1.955/evm.model.chr12.1.153/evm.model…	21
GO:0007413	axonal fasciculation	6.9188e-05	0.00378218	0.00328723	evm.model.chr11.1.133.2/evm.model.chr11.1.314/evm.model.chr30.1.248/evm.model.chr4.1.738/evm.model.chr5.1.33/evm.model.chr12.1.49.1/evm.model.chr26.1.105/evm.model.chr28.1.625/evm.model.chr26.1.106/evm.model.chr23.1.553_evm.model.chr23.1.554/evm.model.chr26.1.104/evm.model.chr21.1.337	12
GO:0090114	COPII-coated vesicle budding	6.9188e-05	0.00378218	0.00328723	evm.model.chr17.1.282.1/evm.model.chr5.1.473/evm.model.chr27.1.225.1/evm.model.chr27.1.171.1/evm.model.chr16.1.694/evm.model.chr16.1.753/evm.model.chr2.1.602/evm.model.chr21.1.563/evm.model.chr22.1.46_evm.model.chr22.1.47/evm.model.chr26.1.56.1/evm.model.chr6.1.172/evm.model.chr9.1.135	12
GO:0106030	neuron projection fasciculation	6.9188e-05	0.00378218	0.00328723	evm.model.chr11.1.133.2/evm.model.chr11.1.314/evm.model.chr30.1.248/evm.model.chr4.1.738/evm.model.chr5.1.33/evm.model.chr12.1.49.1/evm.model.chr26.1.105/evm.model.chr28.1.625/evm.model.chr26.1.106/evm.model.chr23.1.553_evm.model.chr23.1.554/evm.model.chr26.1.104/evm.model.chr21.1.337	12
GO:0051124	synaptic growth at neuromuscular junction	6.94713e-05	0.00378218	0.00328723	evm.model.chr6.1.747/evm.model.chr11.1.133.2/evm.model.chr30.1.248/evm.model.chr18.1.250.1/evm.model.chr23.1.273/evm.model.chr17.1.265.1/evm.model.chr11.1.382/evm.model.chr25.1.395/evm.model.chr6.1.746/evm.model.chr14.1.329/evm.model.chr13.1.847.1/evm.model.chr13.1.806/evm.model.chr28.1.625/evm.model.chrX.1083_evm.model.chrX.1082/evm.model.chr15.1.77/evm.model.chr2.1.602/evm.model.chr28.1.609/evm…	24
GO:0048103	somatic stem cell division	7.23414e-05	0.00384414	0.00334108	evm.model.chr9.1.129/evm.model.chr29.1.210/evm.model.chr11.1.298/evm.model.chr1.1.867/evm.model.chr13.1.847.1/evm.model.chr13.1.858_evm.model.chr13.1.856/evm.model.chr11.1.296_evm.model.chr11.1.297/evm.model.chr14.1.103/evm.model.chr2.1.1077/evm.model.chr8.1.646/evm.model.chr3.1.1343.1/evm.model.chr17.1.230/evm.model.chr20.1.650/evm.model.chr3.1.1342/evm.model.chr30.1.90	15
GO:0072499	photoreceptor cell axon guidance	7.25699e-05	0.00384414	0.00334108	evm.model.chr11.1.133.2/evm.model.chr26.1.128.1/evm.model.chr26.1.127/evm.model.chr32.1.239/evm.model.chr25.1.581/evm.model.chr6.1.18_evm.model.chr6.1.19/evm.model.chr25.1.330/evm.model.chr32.1.76.4/evm.model.chr11.1.96	9
GO:0007160	cell-matrix adhesion	7.26461e-05	0.00384414	0.00334108	evm.model.chr7.1.156/evm.model.chr10.1.437/evm.model.chr5.1.33/evm.model.chr30.1.175/evm.model.chr9.1.644/evm.model.chr7.1.930/evm.model.chr14.1.329/evm.model.chr26.1.105/evm.model.chr14.1.358/evm.model.chr8.1.423/evm.model.chr1.1.796/evm.model.chr7.1.474/evm.model.chr12.1.13.2/evm.model.chrX.1083_evm.model.chrX.1082/evm.model.chr26.1.106/evm.model.chr23.1.553_evm.model.chr23.1.554/evm.model.chr7…	23
GO:0001952	regulation of cell-matrix adhesion	7.49493e-05	0.00392929	0.00341509	evm.model.chr10.1.437/evm.model.chr5.1.33/evm.model.chr30.1.175/evm.model.chr26.1.105/evm.model.chr7.1.474/evm.model.chr12.1.13.2/evm.model.chrX.1083_evm.model.chrX.1082/evm.model.chr26.1.106/evm.model.chr23.1.553_evm.model.chr23.1.554/evm.model.chr7.1.165/evm.model.chr18.1.344/evm.model.chr26.1.104/evm.model.chr20.1.650/evm.model.chr26.1.6/evm.model.chrX.1309/evm.model.chr9.1.463	16
GO:0090090	negative regulation of canonical Wnt signaling pathway	9.02458e-05	0.0046546	0.00404548	evm.model.chr22.1.278_evm.model.chr22.1.279/evm.model.chr20.1.289/evm.model.chr29.1.210/evm.model.chr2.1.213/evm.model.chr1.1.1252_evm.model.chr1.1.1253/evm.model.chr12.1.49.1/evm.model.chr9.1.779_evm.model.chr9.1.781/evm.model.chr11.1.330/evm.model.chr25.1.581/evm.model.chr12.1.284/evm.model.chr8.1.103/evm.model.chr7.1.300.2/evm.model.chr19.1.130/evm.model.chr21.1.337/evm.model.chr17.1.230/evm.m…	20
GO:0021879	forebrain neuron differentiation	9.04285e-05	0.0046546	0.00404548	evm.model.chr9.1.129/evm.model.chr23.1.31.1/evm.model.chr26.1.128.1/evm.model.chr4.1.738/evm.model.chr26.1.127/evm.model.chrX.66/evm.model.chr21.1.337/evm.model.chr4.1.856/evm.model.chr21.1.175.1/evm.model.chr17.1.230/evm.model.chr16.1.556/evm.model.chr30.1.90	12
GO:0060560	developmental growth involved in morphogenesis	9.30369e-05	0.00474572	0.00412468	evm.model.chr29.1.62/evm.model.chr10.1.420/evm.model.chr21.1.289/evm.model.chr9.1.129/evm.model.chr26.1.128.1/evm.model.chr4.1.738/evm.model.chr24.1.532/evm.model.chr20.1.289/evm.model.chr10.1.437/evm.model.chr18.1.250.1/evm.model.chr32.1.195/evm.model.chr30.1.39/evm.model.chr5.1.33/evm.model.chr26.1.127/evm.model.chr1.1.867/evm.model.chr9.1.644/evm.model.chr1.1.1252_evm.model.chr1.1.1253/evm.mod…	38
GO:0045807	positive regulation of endocytosis	9.70641e-05	0.00490694	0.0042648	evm.model.chr6.1.747/evm.model.chr1.1.867/evm.model.chr6.1.746/evm.model.chr1.1.890/evm.model.chr1.1.188/evm.model.chr24.1.229/evm.model.chr32.1.239/evm.model.chr5.1.1025_evm.model.chr5.1.1026/evm.model.chr5.1.795/evm.model.chr1.1.796/evm.model.chr6.1.173/evm.model.chrX.1083_evm.model.chrX.1082/evm.model.chr2.1.239_evm.model.chr2.1.240/evm.model.chr32.1.87/evm.model.chr26.1.209/evm.model.chr2.1.1…	25
GO:0035567	non-canonical Wnt signaling pathway	0.000100312	0.00502626	0.00436851	evm.model.chr21.1.289/evm.model.chr20.1.289/evm.model.chr29.1.210/evm.model.chr1.1.1252_evm.model.chr1.1.1253/evm.model.chr23.1.652/evm.model.chr2.1.405/evm.model.chr25.1.581/evm.model.chr8.1.103/evm.model.chr19.1.130/evm.model.chr2.1.1503/evm.model.chr21.1.337/evm.model.chr17.1.230/evm.model.chr19.1.298/evm.model.chr2.1.215_evm.model.chr2.1.216/evm.model.chr12.1.153/evm.model.chr19.1.305	16
GO:0030326	embryonic limb morphogenesis	0.000103419	0.00513646	0.00446428	evm.model.chr25.1.543/evm.model.chr29.1.210/evm.model.chr13.1.714.1/evm.model.chr19.1.153/evm.model.chr13.1.858_evm.model.chr13.1.856/evm.model.chr6.1.130/evm.model.chr25.1.792/evm.model.chr20.1.317/evm.model.chr21.1.337/evm.model.chr4.1.856/evm.model.chr17.1.230/evm.model.chr5.1.765/evm.model.chr11.1.819/evm.model.chr30.1.26_evm.model.chr30.1.27/evm.model.chr1.1.1267/evm.model.chr14.1.289.1/evm.…	18
GO:0048841	regulation of axon extension involved in axon guidance	0.0001056	0.00519917	0.00451879	evm.model.chr4.1.738/evm.model.chr24.1.532/evm.model.chr18.1.250.1/evm.model.chr22.1.87/evm.model.chrX.66/evm.model.chr10.1.232.1/evm.model.chr21.1.337/evm.model.chr4.1.312/evm.model.chr3.1.1143	9
GO:0021953	central nervous system neuron differentiation	0.000115279	0.0056268	0.00489046	evm.model.chr10.1.420/evm.model.chr6.1.747/evm.model.chr1.1.1340/evm.model.chr9.1.129/evm.model.chr23.1.31.1/evm.model.chr26.1.128.1/evm.model.chr4.1.738/evm.model.chr26.1.127/evm.model.chr6.1.746/evm.model.chr22.1.87/evm.model.chrX.66/evm.model.chr14.1.103/evm.model.chr23.1.553_evm.model.chr23.1.554/evm.model.chr2.1.239_evm.model.chr2.1.240/evm.model.chr5.1.1139/evm.model.chr10.1.232.1/evm.model…	26
GO:0007435	salivary gland morphogenesis	0.000122309	0.00591893	0.00514436	evm.model.chr9.1.129/evm.model.chr4.1.738/evm.model.chr20.1.289/evm.model.chr22.1.329.1/evm.model.chr32.1.52/evm.model.chr13.1.858_evm.model.chr13.1.856/evm.model.chr1.1.796/evm.model.chr6.1.173/evm.model.chrX.1087/evm.model.chr2.1.1077/evm.model.chr28.1.609/evm.model.chr32.1.76.4/evm.model.chr21.1.337/evm.model.chr21.1.634.1/evm.model.chr20.1.650/evm.model.chrX.673.1/evm.model.chr30.1.90/evm.mod…	18
GO:0007030	Golgi organization	0.000132282	0.0063473	0.00551667	evm.model.chr17.1.282.1/evm.model.chr9.1.273/evm.model.chr27.1.171.1/evm.model.chr12.1.463/evm.model.chr16.1.694/evm.model.chr4.1.894/evm.model.chr2.1.602/evm.model.chr16.1.636/evm.model.chr10.1.517/evm.model.chr2.1.1727_evm.model.chr2.1.1728/evm.model.chr22.1.46_evm.model.chr22.1.47/evm.model.chr2.1.1503/evm.model.chr31.1.165_evm.model.chr31.1.164/evm.model.chr2.1.1752.2/evm.model.chr16.1.750/ev…	22
GO:0050773	regulation of dendrite development	0.000137872	0.00655991	0.00570146	evm.model.chr26.1.128.1/evm.model.chr18.1.250.1/evm.model.chr28.1.708/evm.model.chr26.1.127/evm.model.chr30.1.175/evm.model.chr28.1.709/evm.model.chr22.1.87/evm.model.chr13.1.847.1/evm.model.chr8.1.637.1/evm.model.chr1.1.890/evm.model.chr10.1.409.1/evm.model.chr12.1.463/evm.model.chr16.1.694/evm.model.chrX.1083_evm.model.chrX.1082/evm.model.chr7.1.95/evm.model.chr25.1.680/evm.model.chr13.1.36/evm…	26
GO:1905489	regulation of sensory neuron axon guidance	0.000140224	0.00657271	0.00571259	evm.model.chr26.1.128.1/evm.model.chr26.1.127/evm.model.chr22.1.87/evm.model.chr4.1.407/evm.model.chr10.1.232.1	5
GO:0001764	neuron migration	0.000140939	0.00657271	0.00571259	evm.model.chr10.1.420/evm.model.chr23.1.31.1/evm.model.chr26.1.128.1/evm.model.chr4.1.738/evm.model.chr20.1.289/evm.model.chr28.1.708/evm.model.chr26.1.127/evm.model.chr28.1.709/evm.model.chr17.1.302/evm.model.chr22.1.87/evm.model.chr13.1.847.1/evm.model.chr19.1.153/evm.model.chr14.1.358/evm.model.chr12.1.164/evm.model.chr7.1.1091/evm.model.chr2.1.1077/evm.model.chr15.1.77/evm.model.chr13.1.36/ev…	25
GO:0098742	cell-cell adhesion via plasma-membrane adhesion molecules	0.000141623	0.00657271	0.00571259	evm.model.chr22.1.278_evm.model.chr22.1.279/evm.model.chr6.1.747/evm.model.chr11.1.133.2/evm.model.chr30.1.248/evm.model.chr26.1.128.1/evm.model.chr18.1.250.1/evm.model.chr28.1.708/evm.model.chr26.1.127/evm.model.chr1.1.867/evm.model.chr6.1.746/evm.model.chr3.1.315.1/evm.model.chr14.1.329/evm.model.chr28.1.709/evm.model.chr26.1.10/evm.model.chr28.1.625/evm.model.chr13.1.858_evm.model.chr13.1.856/…	22
GO:0032956	regulation of actin cytoskeleton organization	0.000142903	0.0065782	0.00571736	evm.model.chr7.1.648/evm.model.chr22.1.329.1/evm.model.chr22.1.195/evm.model.chr5.1.33/evm.model.chrX.359/evm.model.chr30.1.175/evm.model.chr3.1.315.1/evm.model.chr23.1.652/evm.model.chr26.1.105/evm.model.chr7.1.241/evm.model.chr13.1.806/evm.model.chr15.1.37/evm.model.chr13.1.858_evm.model.chr13.1.856/evm.model.chr32.1.239/evm.model.chr1.1.796/evm.model.chr6.1.173/evm.model.chr7.1.474/evm.model.c…	36
GO:1903076	regulation of protein localization to plasma membrane	0.000145631	0.00664972	0.00577951	evm.model.chr6.1.747/evm.model.chr23.1.273/evm.model.chr17.1.265.1/evm.model.chr6.1.746/evm.model.chr26.1.105/evm.model.chr32.1.239/evm.model.chr8.1.646/evm.model.chr26.1.106/evm.model.chr23.1.553_evm.model.chr23.1.554/evm.model.chr26.1.104/evm.model.chr6.1.814/evm.model.chr2.1.1503/evm.model.chr8.1.459.1/evm.model.chr6.1.771/evm.model.chr23.1.508/evm.model.chr4.1.347	16
GO:0001700	embryonic development via the syncytial blastoderm	0.000149761	0.0067463	0.00586345	evm.model.chr1.1.1050/evm.model.chr32.1.52/evm.model.chr4.1.900/evm.model.chr25.1.395/evm.model.chr30.1.175/evm.model.chr15.1.208/evm.model.chr3.1.315.1/evm.model.chr14.1.329/evm.model.chr4.1.899/evm.model.chr15.1.141/evm.model.chr2.1.405/evm.model.chr13.1.806/evm.model.chr14.1.103/evm.model.chr2.1.1077/evm.model.chr10.1.409.1/evm.model.chr22.1.254/evm.model.chr25.1.787.1/evm.model.chr6.1.18_evm.…	25
GO:0007029	endoplasmic reticulum organization	0.000150129	0.0067463	0.00586345	evm.model.chr25.1.494.1/evm.model.chr17.1.282.1/evm.model.chr27.1.225.1/evm.model.chr6.1.645/evm.model.chr9.1.273/evm.model.chr16.1.694/evm.model.chr6.1.628/evm.model.chr22.1.46_evm.model.chr22.1.47/evm.model.chr28.1.84/evm.model.chr14.1.289.1/evm.model.chr7.1.296/evm.model.chr27.1.357	12
GO:0050807	regulation of synapse organization	0.000154381	0.00688271	0.00598201	evm.model.chr22.1.278_evm.model.chr22.1.279/evm.model.chr6.1.747/evm.model.chr11.1.133.2/evm.model.chr32.1.318/evm.model.chr30.1.248/evm.model.chr18.1.250.1/evm.model.chr23.1.273/evm.model.chr17.1.265.1/evm.model.chr25.1.395/evm.model.chr5.1.33/evm.model.chrX.1324/evm.model.chr6.1.746/evm.model.chr14.1.329/evm.model.chr13.1.806/evm.model.chr1.1.970/evm.model.chr28.1.625/evm.model.chr7.1.1091/evm.…	35
GO:0032963	collagen metabolic process	0.000159432	0.00705239	0.0061295	evm.model.HiC_scaffold_34.90/evm.model.chr25.1.494.1/evm.model.chr5.1.1376/evm.model.chr12.1.49.1/evm.model.chr2.1.586/evm.model.chr27.1.146/evm.model.chr2.1.1593/evm.model.chr11.1.807/evm.model.chr8.1.3/evm.model.chr3.1.1170/evm.model.chr17.1.131/evm.model.chr2.1.903/evm.model.chr1.1.746_evm.model.chr1.1.747/evm.model.chr20.1.386	14
GO:0061640	cytoskeleton-dependent cytokinesis	0.000162907	0.00715021	0.00621451	evm.model.chr32.1.202_evm.model.chr32.1.201/evm.model.chr27.1.187/evm.model.chr30.1.175/evm.model.chr9.1.319/evm.model.chr15.1.141/evm.model.chr1.1.970/evm.model.chr3.1.370/evm.model.chr6.1.173/evm.model.chr2.1.1077/evm.model.chr10.1.409.1/evm.model.chr12.1.463/evm.model.chr4.1.662_evm.model.chr4.1.660/evm.model.chr21.1.563/evm.model.chr10.1.517/evm.model.chr1.1.730/evm.model.chr21.1.634.1/evm.mo…	23
GO:0007297	ovarian follicle cell migration	0.00017719	0.00770202	0.00669411	evm.model.chr18.1.250.1/evm.model.chr28.1.708/evm.model.chr1.1.867/evm.model.chr28.1.709/evm.model.chr7.1.608/evm.model.chr13.1.847.1/evm.model.chr13.1.806/evm.model.chr17.1.168/evm.model.chr26.1.37/evm.model.chr1.1.796/evm.model.chr6.1.173/evm.model.chr2.1.1077/evm.model.chrX.1083_evm.model.chrX.1082/evm.model.chr26.1.63/evm.model.chr1.1.730/evm.model.chr14.1.162/evm.model.chr16.1.247.1/evm.mode…	20
GO:0043149	stress fiber assembly	0.000178199	0.00770202	0.00669411	evm.model.chr7.1.648/evm.model.chr22.1.329.1/evm.model.chr22.1.195/evm.model.chrX.359/evm.model.chr30.1.175/evm.model.chr15.1.37/evm.model.chr8.1.423/evm.model.chr1.1.796/evm.model.chr7.1.165/evm.model.chr28.1.609/evm.model.chr23.1.542.1/evm.model.chr5.1.1023/evm.model.chr26.1.6/evm.model.chr23.1.632_evm.model.chr23.1.633/evm.model.chrX.209	15
GO:0035264	multicellular organism growth	0.000179886	0.00771602	0.00670627	evm.model.chr9.1.129/evm.model.chr24.1.532/evm.model.chr14.1.149/evm.model.chr7.1.1084/evm.model.chr9.1.672/evm.model.chr22.1.87/evm.model.chr9.1.319/evm.model.chr17.1.168/evm.model.chr15.1.37/evm.model.chr32.1.239/evm.model.chr5.1.784/evm.model.chr1.1.1268/evm.model.chr24.1.110/evm.model.chr26.1.209/evm.model.chr6.1.814/evm.model.chr4.1.89/evm.model.chr15.1.217/evm.model.chr8.1.459.1/evm.model.c…	29
GO:0035113	embryonic appendage morphogenesis	0.000183376	0.00780657	0.00678498	evm.model.chr25.1.543/evm.model.chr29.1.210/evm.model.chr13.1.714.1/evm.model.chr19.1.153/evm.model.chr13.1.858_evm.model.chr13.1.856/evm.model.chr6.1.130/evm.model.chr25.1.792/evm.model.chr20.1.317/evm.model.chr21.1.337/evm.model.chr4.1.856/evm.model.chr17.1.230/evm.model.chr5.1.765/evm.model.chr11.1.819/evm.model.chr30.1.26_evm.model.chr30.1.27/evm.model.chr1.1.1267/evm.model.chr14.1.289.1/evm.…	18
GO:0001704	formation of primary germ layer	0.000190369	0.00803111	0.00698013	evm.model.HiC_scaffold_34.90/evm.model.chr1.1.109.1/evm.model.chr19.1.80_evm.model.chr19.1.81/evm.model.chr14.1.359/evm.model.chr5.1.33/evm.model.chr14.1.329/evm.model.chr22.1.87/evm.model.chr2.1.405/evm.model.chr17.1.168/evm.model.chr1.1.945_evm.model.chr1.1.947/evm.model.chr8.1.423/evm.model.chr1.1.796/evm.model.chr7.1.165/evm.model.chr19.1.119/evm.model.chr24.1.110/evm.model.chr21.1.337/evm.mo…	20
GO:0035459	vesicle cargo loading	0.000193434	0.00803111	0.00698013	evm.model.chr17.1.282.1/evm.model.chr5.1.473/evm.model.chr27.1.225.1/evm.model.chr16.1.694/evm.model.chr21.1.563/evm.model.chr1.1.1473	6
GO:0099068	postsynapse assembly	0.000193434	0.00803111	0.00698013	evm.model.chr22.1.278_evm.model.chr22.1.279/evm.model.chr6.1.747/evm.model.chr6.1.746/evm.model.chr21.1.337/evm.model.chr11.1.819/evm.model.chr9.1.463	6
GO:0051492	regulation of stress fiber assembly	0.000195291	0.00803111	0.00698013	evm.model.chr7.1.648/evm.model.chr22.1.329.1/evm.model.chr22.1.195/evm.model.chrX.359/evm.model.chr30.1.175/evm.model.chr15.1.37/evm.model.chr1.1.796/evm.model.chr7.1.165/evm.model.chr28.1.609/evm.model.chr23.1.542.1/evm.model.chr5.1.1023/evm.model.chr26.1.6/evm.model.chr23.1.632_evm.model.chr23.1.633/evm.model.chrX.209	14
GO:0030038	contractile actin filament bundle assembly	0.000195742	0.00803111	0.00698013	evm.model.chr7.1.648/evm.model.chr22.1.329.1/evm.model.chr22.1.195/evm.model.chrX.359/evm.model.chr30.1.175/evm.model.chr15.1.37/evm.model.chr8.1.423/evm.model.chr1.1.796/evm.model.chr7.1.165/evm.model.chr28.1.609/evm.model.chr23.1.542.1/evm.model.chr5.1.1023/evm.model.chr26.1.6/evm.model.chr23.1.632_evm.model.chr23.1.633/evm.model.chrX.209	15
GO:1903034	regulation of response to wounding	0.000201665	0.00821459	0.0071396	evm.model.chr1.1.1055_evm.model.chr1.1.1054/evm.model.chr30.1.39/evm.model.chr9.1.452/evm.model.chr30.1.37_evm.model.chr30.1.38/evm.model.chr19.1.153/evm.model.chr24.1.229/evm.model.chr17.1.308/evm.model.chr3.1.432/evm.model.chrX.1083_evm.model.chrX.1082/evm.model.chr7.1.250/evm.model.chr6.1.531/evm.model.chr8.1.416/evm.model.chr23.1.553_evm.model.chr23.1.554/evm.model.chr7.1.165/evm.model.chr11.…	25
GO:0021988	olfactory lobe development	0.000209971	0.00849066	0.00737955	evm.model.chr26.1.128.1/evm.model.chr4.1.738/evm.model.chr26.1.127/evm.model.chr29.1.351_evm.model.chr29.1.352/evm.model.chr21.1.337/evm.model.chr4.1.856/evm.model.chr1.1.1267/evm.model.chr30.1.90/evm.model.chr27.1.357	9
GO:0048565	digestive tract development	0.000211442	0.00849066	0.00737955	evm.model.chr9.1.129/evm.model.chr30.1.248/evm.model.chr11.1.264/evm.model.chr25.1.395/evm.model.chr28.1.708/evm.model.chr30.1.175/evm.model.chr14.1.329/evm.model.chr28.1.709/evm.model.chr15.1.141/evm.model.chr14.1.358/evm.model.chr28.1.625/evm.model.chr13.1.858_evm.model.chr13.1.856/evm.model.chr1.1.796/evm.model.chr2.1.1077/evm.model.chr8.1.646/evm.model.chr10.1.409.1/evm.model.chr23.1.553_evm.…	32
GO:0060323	head morphogenesis	0.000218626	0.00865638	0.00752358	evm.model.chr7.1.488_evm.model.chr7.1.487/evm.model.chr13.1.858_evm.model.chr13.1.856/evm.model.chr12.1.328.1/evm.model.chr6.1.604/evm.model.chr3.1.976/evm.model.chr4.1.856/evm.model.chr17.1.230/evm.model.chr9.1.760/evm.model.chr1.1.1123/evm.model.chr9.1.694	10
GO:1903053	regulation of extracellular matrix organization	0.000218626	0.00865638	0.00752358	evm.model.chr24.1.468/evm.model.chr17.1.282.1/evm.model.chr12.1.49.1/evm.model.chr13.1.858_evm.model.chr13.1.856/evm.model.chr6.1.519.1/evm.model.chr3.1.432/evm.model.chr16.1.694/evm.model.chr7.1.165/evm.model.chr26.1.6/evm.model.chr24.1.140.1	10
GO:0010977	negative regulation of neuron projection development	0.000225044	0.00866961	0.00753508	evm.model.chr4.1.738/evm.model.chr30.1.39/evm.model.chr28.1.708/evm.model.chr28.1.709/evm.model.chr26.1.105/evm.model.chr5.1.302/evm.model.chr30.1.37_evm.model.chr30.1.38/evm.model.chr22.1.87/evm.model.chrX.66/evm.model.chr12.1.463/evm.model.chr7.1.95/evm.model.chr13.1.36/evm.model.chr26.1.106/evm.model.chr23.1.553_evm.model.chr23.1.554/evm.model.chr26.1.104/evm.model.chr10.1.232.1/evm.model.chr2…	22
GO:0007472	wing disc morphogenesis	0.000226315	0.00866961	0.00753508	evm.model.chr21.1.289/evm.model.chr22.1.329.1/evm.model.chr32.1.52/evm.model.chr7.1.488_evm.model.chr7.1.487/evm.model.chr25.1.395/evm.model.chr12.1.250/evm.model.chr30.1.175/evm.model.chr7.1.946.3/evm.model.chr4.1.579_evm.model.chr4.1.578/evm.model.chr13.1.847.1/evm.model.chr20.1.670_evm.model.chr20.1.671/evm.model.chr26.1.37/evm.model.chr1.1.796/evm.model.chr2.1.1077/evm.model.chr27.1.171.1/evm…	33
GO:0035149	lumen formation, open tracheal system	0.000226562	0.00866961	0.00753508	evm.model.chr17.1.282.1/evm.model.chr9.1.273/evm.model.chr32.1.239/evm.model.chr16.1.694/evm.model.chr25.1.787.1/evm.model.chr21.1.634.1/evm.model.chr11.1.96	7
GO:0046949	fatty-acyl-CoA biosynthetic process	0.000226562	0.00866961	0.00753508	evm.model.chr23.1.273/evm.model.chr11.1.764/evm.model.chr9.1.319/evm.model.chr2.1.1472/evm.model.chr19.1.108/evm.model.chr17.1.248.1/evm.model.chr2.1.719.2	7
GO:0032231	regulation of actin filament bundle assembly	0.000226616	0.00866961	0.00753508	evm.model.chr7.1.648/evm.model.chr22.1.329.1/evm.model.chr22.1.195/evm.model.chrX.359/evm.model.chr30.1.175/evm.model.chr15.1.37/evm.model.chr1.1.796/evm.model.chr6.1.531/evm.model.chr7.1.165/evm.model.chr28.1.609/evm.model.chr23.1.542.1/evm.model.chr5.1.1023/evm.model.chr26.1.6/evm.model.chr11.1.96/evm.model.chr23.1.632_evm.model.chr23.1.633/evm.model.chrX.209	16
GO:0030865	cortical cytoskeleton organization	0.000231844	0.00881008	0.00765716	evm.model.chr30.1.175/evm.model.chr7.1.930/evm.model.chr32.1.239/evm.model.chr6.1.173/evm.model.chr10.1.409.1/evm.model.chr21.1.335/evm.model.chr4.1.662_evm.model.chr4.1.660/evm.model.chr6.1.531/evm.model.chr25.1.787.1/evm.model.chr1.1.730/evm.model.chr2.1.1503/evm.model.chr8.1.459.1/evm.model.chr31.1.165_evm.model.chr31.1.164/evm.model.chr2.1.1752.2/evm.model.chr6.1.771/evm.model.chrX.673.1/evm.…	17
GO:0044272	sulfur compound biosynthetic process	0.000244255	0.00921983	0.00801329	evm.model.chr24.1.468/evm.model.chr23.1.273/evm.model.chr11.1.764/evm.model.chr6.1.645/evm.model.chr9.1.319/evm.model.chr2.1.1472/evm.model.chr19.1.108/evm.model.chr17.1.248.1/evm.model.chr32.1.153_evm.model.chr32.1.152/evm.model.chr2.1.719.2/evm.model.chr29.1.234/evm.model.chr1.1.1041/evm.model.chr16.1.37_evm.model.chr16.1.38/evm.model.chr9.1.858/evm.model.chr19.1.180/evm.model.chr24.1.469/evm.m…	19
GO:0097090	presynaptic membrane organization	0.000255274	0.00954943	0.00829976	evm.model.chr6.1.747/evm.model.chr1.1.1050/evm.model.chr30.1.248/evm.model.chr18.1.250.1/evm.model.chr6.1.746/evm.model.chr28.1.625/evm.model.chr11.1.819/evm.model.chr9.1.463	8
GO:0018126	protein hydroxylation	0.000256361	0.00954943	0.00829976	evm.model.chr9.1.672/evm.model.chr12.1.328.1/evm.model.chr5.1.784/evm.model.chr8.1.3/evm.model.chr3.1.1170/evm.model.chr20.1.386	6
GO:0043113	receptor clustering	0.000269568	0.00991768	0.00861982	evm.model.chr22.1.278_evm.model.chr22.1.279/evm.model.chr6.1.747/evm.model.chr28.1.644/evm.model.chr6.1.746/evm.model.chr14.1.329/evm.model.chr4.1.279/evm.model.chrX.1083_evm.model.chrX.1082/evm.model.chr10.1.59/evm.model.chr28.1.609/evm.model.chr3.1.1422.1/evm.model.chr8.1.459.1/evm.model.chr11.1.819	12
GO:0008361	regulation of cell size	0.000271877	0.00991768	0.00861982	evm.model.chr21.1.289/evm.model.chr4.1.738/evm.model.chr24.1.532/evm.model.chr20.1.289/evm.model.chr18.1.250.1/evm.model.chr30.1.39/evm.model.chr5.1.33/evm.model.chr30.1.37_evm.model.chr30.1.38/evm.model.chr22.1.87/evm.model.chr9.1.319/evm.model.chrX.66/evm.model.chr32.1.260/evm.model.chr24.1.229/evm.model.chr14.1.103/evm.model.chr3.1.808/evm.model.chr15.1.77/evm.model.chr6.1.531/evm.model.chr25.…	33
GO:0055123	digestive system development	0.000271877	0.00991768	0.00861982	evm.model.chr9.1.129/evm.model.chr30.1.248/evm.model.chr11.1.264/evm.model.chr25.1.395/evm.model.chr28.1.708/evm.model.chr30.1.175/evm.model.chr14.1.329/evm.model.chr28.1.709/evm.model.chr27.1.225.1/evm.model.chr15.1.141/evm.model.chr14.1.358/evm.model.chr28.1.625/evm.model.chr13.1.858_evm.model.chr13.1.856/evm.model.chr1.1.796/evm.model.chr2.1.1077/evm.model.chr8.1.646/evm.model.chr10.1.409.1/ev…	33
GO:0014706	striated muscle tissue development	0.000273253	0.00991768	0.00861982	evm.model.chr11.1.133.2/evm.model.chr7.1.648/evm.model.chr9.1.129/evm.model.chr12.1.477/evm.model.chr24.1.468/evm.model.chr1.1.109.1/evm.model.chr22.1.329.1/evm.model.chr17.1.265.1/evm.model.chr5.1.214/evm.model.chr7.1.930/evm.model.chr3.1.315.1/evm.model.chr9.1.452/evm.model.chr15.1.141/evm.model.chr19.1.153/evm.model.chr1.1.188/evm.model.chr28.1.625/evm.model.chr13.1.858_evm.model.chr13.1.856/e…	38
GO:0007476	imaginal disc-derived wing morphogenesis	0.000280397	0.0101121	0.00878884	evm.model.chr21.1.289/evm.model.chr22.1.329.1/evm.model.chr32.1.52/evm.model.chr7.1.488_evm.model.chr7.1.487/evm.model.chr25.1.395/evm.model.chr12.1.250/evm.model.chr30.1.175/evm.model.chr7.1.946.3/evm.model.chr4.1.579_evm.model.chr4.1.578/evm.model.chr13.1.847.1/evm.model.chr20.1.670_evm.model.chr20.1.671/evm.model.chr26.1.37/evm.model.chr1.1.796/evm.model.chr2.1.1077/evm.model.chr27.1.171.1/evm…	32
GO:2000171	negative regulation of dendrite development	0.000287984	0.0102125	0.00887604	evm.model.chr28.1.708/evm.model.chr28.1.709/evm.model.chr22.1.87/evm.model.chr12.1.463/evm.model.chr7.1.95/evm.model.chr13.1.36/evm.model.chr13.1.35/evm.model.chr2.1.1752.2/evm.model.chr9.1.463	9
GO:0048846	axon extension involved in axon guidance	0.00028859	0.0102125	0.00887604	evm.model.chr4.1.738/evm.model.chr24.1.532/evm.model.chr18.1.250.1/evm.model.chr22.1.87/evm.model.chrX.66/evm.model.chr10.1.232.1/evm.model.chr21.1.337/evm.model.chr4.1.312/evm.model.chr3.1.1143/evm.model.chr4.1.347	10
GO:1902284	neuron projection extension involved in neuron projection guidance	0.00028859	0.0102125	0.00887604	evm.model.chr4.1.738/evm.model.chr24.1.532/evm.model.chr18.1.250.1/evm.model.chr22.1.87/evm.model.chrX.66/evm.model.chr10.1.232.1/evm.model.chr21.1.337/evm.model.chr4.1.312/evm.model.chr3.1.1143/evm.model.chr4.1.347	10
GO:0048755	branching morphogenesis of a nerve	0.000304504	0.0106069	0.00921882	evm.model.chr9.1.129/evm.model.chr4.1.738/evm.model.chr3.1.315.1/evm.model.chrX.66/evm.model.chr23.1.553_evm.model.chr23.1.554	5
GO:0090110	COPII-coated vesicle cargo loading	0.000304504	0.0106069	0.00921882	evm.model.chr17.1.282.1/evm.model.chr5.1.473/evm.model.chr27.1.225.1/evm.model.chr16.1.694/evm.model.chr21.1.563	5
GO:0030501	positive regulation of bone mineralization	0.000305355	0.0106069	0.00921882	evm.model.chr25.1.395/evm.model.chr24.1.229/evm.model.chr24.1.290/evm.model.chr7.1.165/evm.model.chr6.1.814/evm.model.chr5.1.765/evm.model.chrX.1309/evm.model.chr24.1.230	8
GO:0060485	mesenchyme development	0.000314953	0.0108736	0.00945062	evm.model.chr9.1.129/evm.model.chr26.1.128.1/evm.model.chr4.1.738/evm.model.chr26.1.127/evm.model.chr14.1.329/evm.model.chr15.1.318/evm.model.chr9.1.452/evm.model.chr26.1.105/evm.model.chr19.1.153/evm.model.chr13.1.858_evm.model.chr13.1.856/evm.model.chr14.1.103/evm.model.chr4.1.279/evm.model.chr25.1.581/evm.model.chr26.1.106/evm.model.chr23.1.553_evm.model.chr23.1.554/evm.model.chr7.1.165/evm.mo…	29
GO:0043087	regulation of GTPase activity	0.000334435	0.0114627	0.00996265	evm.model.chr4.1.535_evm.model.chr4.1.536/evm.model.chr22.1.195/evm.model.chr28.1.460/evm.model.chr5.1.33/evm.model.chr30.1.175/evm.model.chr23.1.652/evm.model.chr11.1.44.3/evm.model.chr26.1.105/evm.model.chr9.1.273/evm.model.chr7.1.241/evm.model.chrX.148/evm.model.chr32.1.214/evm.model.chr10.1.409.1/evm.model.chr12.1.463/evm.model.chr17.1.140/evm.model.chr16.1.694/evm.model.chr3.1.1343.1/evm.mod…	38
GO:0021872	forebrain generation of neurons	0.000336066	0.0114627	0.00996265	evm.model.chr9.1.129/evm.model.chr23.1.31.1/evm.model.chr26.1.128.1/evm.model.chr4.1.738/evm.model.chr26.1.127/evm.model.chrX.66/evm.model.chr21.1.337/evm.model.chr4.1.856/evm.model.chr21.1.175.1/evm.model.chr17.1.230/evm.model.chr16.1.556/evm.model.chr30.1.90	12
GO:0010172	embryonic body morphogenesis	0.000343336	0.0115867	0.0100704	evm.model.chr30.1.248/evm.model.chr20.1.289/evm.model.chr9.1.672/evm.model.chr26.1.105/evm.model.chr28.1.625/evm.model.chr5.1.784/evm.model.chr26.1.106/evm.model.chr23.1.553_evm.model.chr23.1.554/evm.model.chr28.1.609/evm.model.chr26.1.104/evm.model.chr26.1.6	11
GO:1904375	regulation of protein localization to cell periphery	0.000343793	0.0115867	0.0100704	evm.model.chr6.1.747/evm.model.chr32.1.52/evm.model.chr23.1.273/evm.model.chr17.1.265.1/evm.model.chr6.1.746/evm.model.chr26.1.105/evm.model.chr32.1.239/evm.model.chr8.1.646/evm.model.chr26.1.106/evm.model.chr23.1.553_evm.model.chr23.1.554/evm.model.chr26.1.104/evm.model.chr6.1.814/evm.model.chr2.1.1503/evm.model.chr8.1.459.1/evm.model.chr6.1.771/evm.model.chr23.1.508/evm.model.chr4.1.347	17
GO:0060419	heart growth	0.000347496	0.0116421	0.0101186	evm.model.chr11.1.133.2/evm.model.chr9.1.129/evm.model.chr12.1.477/evm.model.chr17.1.265.1/evm.model.chr15.1.318/evm.model.chr15.1.141/evm.model.chr19.1.153/evm.model.chr28.1.625/evm.model.chr13.1.858_evm.model.chr13.1.856/evm.model.chr28.1.609/evm.model.chr21.1.252/evm.model.chr24.1.82/evm.model.chr30.1.90/evm.model.chr9.1.463	14
GO:0061387	regulation of extent of cell growth	0.000353402	0.0117704	0.01023	evm.model.chr21.1.289/evm.model.chr4.1.738/evm.model.chr24.1.532/evm.model.chr20.1.289/evm.model.chr18.1.250.1/evm.model.chr30.1.39/evm.model.chr5.1.33/evm.model.chr30.1.37_evm.model.chr30.1.38/evm.model.chr22.1.87/evm.model.chrX.66/evm.model.chr14.1.103/evm.model.chr3.1.808/evm.model.chr15.1.77/evm.model.chr25.1.787.1/evm.model.chr28.1.609/evm.model.chr29.1.351_evm.model.chr29.1.352/evm.model.ch…	21
GO:0021884	forebrain neuron development	0.000363172	0.012025	0.0104514	evm.model.chr9.1.129/evm.model.chr26.1.128.1/evm.model.chr4.1.738/evm.model.chr26.1.127/evm.model.chrX.66/evm.model.chr21.1.337/evm.model.chr21.1.175.1/evm.model.chr30.1.90	8
GO:0060021	roof of mouth development	0.000385098	0.0126769	0.011018	evm.model.chr23.1.31.1/evm.model.chr13.1.714.1/evm.model.chr13.1.858_evm.model.chr13.1.856/evm.model.chr12.1.328.1/evm.model.chr23.1.553_evm.model.chr23.1.554/evm.model.chr7.1.165/evm.model.chr6.1.814/evm.model.chr21.1.337/evm.model.chr4.1.856/evm.model.chr8.1.459.1/evm.model.chr17.1.230/evm.model.chr9.1.760/evm.model.chr9.1.694	13
GO:0010771	negative regulation of cell morphogenesis involved in differentiation	0.000398406	0.0130392	0.0113328	evm.model.chr4.1.738/evm.model.chr10.1.437/evm.model.chr30.1.39/evm.model.chr5.1.33/evm.model.chr30.1.37_evm.model.chr30.1.38/evm.model.chr22.1.87/evm.model.chrX.66/evm.model.chr8.1.253.2/evm.model.chr7.1.95/evm.model.chr23.1.553_evm.model.chr23.1.554/evm.model.chr10.1.232.1/evm.model.chr21.1.337/evm.model.chr2.1.1752.2/evm.model.chr11.1.819/evm.model.chr9.1.463	15
GO:0035114	imaginal disc-derived appendage morphogenesis	0.000404524	0.0130881	0.0113753	evm.model.chr21.1.289/evm.model.chr4.1.535_evm.model.chr4.1.536/evm.model.chr22.1.329.1/evm.model.chr32.1.52/evm.model.chr7.1.488_evm.model.chr7.1.487/evm.model.chr25.1.395/evm.model.chr12.1.250/evm.model.chr30.1.175/evm.model.chr7.1.946.3/evm.model.chr4.1.579_evm.model.chr4.1.578/evm.model.chr13.1.847.1/evm.model.chr1.1.1381/evm.model.chr20.1.670_evm.model.chr20.1.671/evm.model.chr26.1.37/evm.mo…	35
GO:0035120	post-embryonic appendage morphogenesis	0.000404524	0.0130881	0.0113753	evm.model.chr21.1.289/evm.model.chr4.1.535_evm.model.chr4.1.536/evm.model.chr22.1.329.1/evm.model.chr32.1.52/evm.model.chr7.1.488_evm.model.chr7.1.487/evm.model.chr25.1.395/evm.model.chr12.1.250/evm.model.chr30.1.175/evm.model.chr7.1.946.3/evm.model.chr4.1.579_evm.model.chr4.1.578/evm.model.chr13.1.847.1/evm.model.chr1.1.1381/evm.model.chr20.1.670_evm.model.chr20.1.671/evm.model.chr26.1.37/evm.mo…	35
GO:0014855	striated muscle cell proliferation	0.000415955	0.0131733	0.0114494	evm.model.chr11.1.133.2/evm.model.chr9.1.129/evm.model.chr15.1.141/evm.model.chr19.1.153/evm.model.chr28.1.625/evm.model.chr13.1.858_evm.model.chr13.1.856/evm.model.chr5.1.760/evm.model.chr23.1.553_evm.model.chr23.1.554/evm.model.chr21.1.252/evm.model.chr24.1.82/evm.model.chr30.1.90/evm.model.chr9.1.463	12
GO:0061041	regulation of wound healing	0.00041801	0.0131733	0.0114494	evm.model.chr1.1.1055_evm.model.chr1.1.1054/evm.model.chr9.1.452/evm.model.chr19.1.153/evm.model.chr24.1.229/evm.model.chr17.1.308/evm.model.chrX.1083_evm.model.chrX.1082/evm.model.chr7.1.250/evm.model.chr6.1.531/evm.model.chr8.1.416/evm.model.chr7.1.165/evm.model.chr11.1.259_evm.model.chr11.1.258/evm.model.chr32.1.315/evm.model.chr2.1.239_evm.model.chr2.1.240/evm.model.chr3.1.714/evm.model.chr26…	18
GO:0036120	cellular response to platelet-derived growth factor stimulus	0.00042495	0.0131733	0.0114494	evm.model.chr11.1.19/evm.model.chr19.1.153/evm.model.chr4.1.279/evm.model.chr30.1.195/evm.model.chr18.1.344/evm.model.chr19.1.198/evm.model.chr20.1.650	7
GO:0045167	asymmetric protein localization involved in cell fate determination	0.00042495	0.0131733	0.0114494	evm.model.chr11.1.298/evm.model.chr1.1.867/evm.model.chr13.1.847.1/evm.model.chr1.1.945_evm.model.chr1.1.947/evm.model.chr8.1.646/evm.model.chr20.1.337/evm.model.chr19.1.298	7
GO:1990709	presynaptic active zone organization	0.00042495	0.0131733	0.0114494	evm.model.chr6.1.747/evm.model.chr30.1.248/evm.model.chr6.1.746/evm.model.chr28.1.625/evm.model.chr21.1.335/evm.model.chr26.1.209/evm.model.chr11.1.819	7
GO:0048843	negative regulation of axon extension involved in axon guidance	0.000427311	0.0131733	0.0114494	evm.model.chr4.1.738/evm.model.chr22.1.87/evm.model.chrX.66/evm.model.chr10.1.232.1/evm.model.chr21.1.337	5
GO:0032964	collagen biosynthetic process	0.000427937	0.0131733	0.0114494	evm.model.HiC_scaffold_34.90/evm.model.chr25.1.494.1/evm.model.chr5.1.1376/evm.model.chr27.1.146/evm.model.chr11.1.807/evm.model.chr8.1.3/evm.model.chr17.1.131/evm.model.chr2.1.903/evm.model.chr1.1.746_evm.model.chr1.1.747/evm.model.chr20.1.386	10
GO:0060038	cardiac muscle cell proliferation	0.000427937	0.0131733	0.0114494	evm.model.chr11.1.133.2/evm.model.chr9.1.129/evm.model.chr15.1.141/evm.model.chr19.1.153/evm.model.chr28.1.625/evm.model.chr13.1.858_evm.model.chr13.1.856/evm.model.chr21.1.252/evm.model.chr24.1.82/evm.model.chr30.1.90/evm.model.chr9.1.463	10
GO:0031641	regulation of myelination	0.000429596	0.0131733	0.0114494	evm.model.chr22.1.278_evm.model.chr22.1.279/evm.model.chr1.1.867/evm.model.chr6.1.645/evm.model.chr28.1.625/evm.model.chr8.1.96/evm.model.chr8.1.459.1/evm.model.chr30.1.26_evm.model.chr30.1.27/evm.model.chr9.1.463	8
GO:0001822	kidney development	0.000430424	0.0131733	0.0114494	evm.model.chr9.1.129/evm.model.chr24.1.468/evm.model.chr25.1.395/evm.model.chr15.1.318/evm.model.chr11.1.19/evm.model.chr9.1.452/evm.model.chr4.1.579_evm.model.chr4.1.578/evm.model.chr13.1.858_evm.model.chr13.1.856/evm.model.chr5.1.795/evm.model.chr1.1.796/evm.model.chr8.1.646/evm.model.chr7.1.474/evm.model.chr6.1.323/evm.model.chr12.1.284/evm.model.chr7.1.165/evm.model.chr17.1.131/evm.model.chr1…	30
GO:0021537	telencephalon development	0.000442	0.0134549	0.0116941	evm.model.chr22.1.278_evm.model.chr22.1.279/evm.model.chr26.1.128.1/evm.model.chr4.1.738/evm.model.chr26.1.127/evm.model.chr7.1.947/evm.model.chr8.1.100/evm.model.chrX.66/evm.model.chr14.1.358/evm.model.chr5.1.795/evm.model.chr14.1.103/evm.model.chr2.1.1077/evm.model.chrX.1083_evm.model.chrX.1082/evm.model.chr13.1.36/evm.model.chr23.1.553_evm.model.chr23.1.554/evm.model.chr29.1.351_evm.model.chr2…	29
GO:0090181	regulation of cholesterol metabolic process	0.000448769	0.0135879	0.0118097	evm.model.chr15.1.208/evm.model.chr9.1.319/evm.model.chr2.1.1472/evm.model.chr5.1.1025_evm.model.chr5.1.1026/evm.model.chr17.1.248.1/evm.model.chr7.1.250/evm.model.chr12.1.440.1/evm.model.chr1.1.624/evm.model.chr23.1.508	9
GO:0055017	cardiac muscle tissue growth	0.00046696	0.0140319	0.0121957	evm.model.chr11.1.133.2/evm.model.chr9.1.129/evm.model.chr12.1.477/evm.model.chr17.1.265.1/evm.model.chr15.1.141/evm.model.chr19.1.153/evm.model.chr28.1.625/evm.model.chr13.1.858_evm.model.chr13.1.856/evm.model.chr28.1.609/evm.model.chr21.1.252/evm.model.chr24.1.82/evm.model.chr30.1.90/evm.model.chr9.1.463	13
GO:0007044	cell-substrate junction assembly	0.00047087	0.0140319	0.0121957	evm.model.chr5.1.33/evm.model.chr30.1.175/evm.model.chr7.1.930/evm.model.chr26.1.105/evm.model.chr7.1.474/evm.model.chr12.1.13.2/evm.model.chr26.1.106/evm.model.chr23.1.553_evm.model.chr23.1.554/evm.model.chr7.1.165/evm.model.chr28.1.609/evm.model.chr26.1.104/evm.model.chr20.1.650/evm.model.chr26.1.6/evm.model.chrX.1309/evm.model.chr9.1.463	15
GO:0150115	cell-substrate junction organization	0.00047087	0.0140319	0.0121957	evm.model.chr5.1.33/evm.model.chr30.1.175/evm.model.chr7.1.930/evm.model.chr26.1.105/evm.model.chr7.1.474/evm.model.chr12.1.13.2/evm.model.chr26.1.106/evm.model.chr23.1.553_evm.model.chr23.1.554/evm.model.chr7.1.165/evm.model.chr28.1.609/evm.model.chr26.1.104/evm.model.chr20.1.650/evm.model.chr26.1.6/evm.model.chrX.1309/evm.model.chr9.1.463	15
GO:0040036	regulation of fibroblast growth factor receptor signaling pathway	0.000485268	0.0143853	0.0125028	evm.model.chr6.1.747/evm.model.chr25.1.543/evm.model.chr9.1.129/evm.model.chr6.1.746/evm.model.chr12.1.49.1/evm.model.chr2.1.2046/evm.model.chr11.1.807/evm.model.chr12.1.284/evm.model.chr19.1.119/evm.model.chr21.1.337	10
GO:0036119	response to platelet-derived growth factor	0.000515496	0.0151658	0.0131811	evm.model.chr11.1.19/evm.model.chr19.1.153/evm.model.chr4.1.279/evm.model.chr30.1.195/evm.model.chr18.1.344/evm.model.chr19.1.198/evm.model.chr20.1.650	7
GO:0120032	regulation of plasma membrane bounded cell projection assembly	0.000516954	0.0151658	0.0131811	evm.model.chr6.1.747/evm.model.chr18.1.250.1/evm.model.chr17.1.265.1/evm.model.chr28.1.708/evm.model.chrX.359/evm.model.chr1.1.867/evm.model.chr6.1.746/evm.model.chr28.1.709/evm.model.chr5.1.302/evm.model.chr13.1.806/evm.model.chr8.1.646/evm.model.chr32.1.214/evm.model.chr21.1.495_evm.model.chr21.1.497/evm.model.chr2.1.403_evm.model.chr2.1.401/evm.model.chr8.1.636/evm.model.chr13.1.36/evm.model.c…	25
GO:0048745	smooth muscle tissue development	0.000544981	0.0159056	0.0138241	evm.model.chr14.1.358/evm.model.chr1.1.796/evm.model.chr8.1.416/evm.model.chr17.1.131/evm.model.chr21.1.252/evm.model.chr8.1.459.1	6
GO:0048737	imaginal disc-derived appendage development	0.000560855	0.0162849	0.0141538	evm.model.chr21.1.289/evm.model.chr4.1.535_evm.model.chr4.1.536/evm.model.chr22.1.329.1/evm.model.chr32.1.52/evm.model.chr7.1.488_evm.model.chr7.1.487/evm.model.chr25.1.395/evm.model.chr12.1.250/evm.model.chr30.1.175/evm.model.chr7.1.946.3/evm.model.chr4.1.579_evm.model.chr4.1.578/evm.model.chr13.1.847.1/evm.model.chr1.1.1381/evm.model.chr20.1.670_evm.model.chr20.1.671/evm.model.chr26.1.37/evm.mo…	35
GO:0051056	regulation of small GTPase mediated signal transduction	0.000566059	0.0163522	0.0142123	evm.model.chr22.1.278_evm.model.chr22.1.279/evm.model.chr3.1.811/evm.model.chr4.1.535_evm.model.chr4.1.536/evm.model.chr26.1.128.1/evm.model.chr22.1.195/evm.model.chr28.1.460/evm.model.chr17.1.265.1/evm.model.chrX.359/evm.model.chr13.1.379/evm.model.chr26.1.127/evm.model.chr30.1.175/evm.model.chr23.1.652/evm.model.chr11.1.44.3/evm.model.chr9.1.273/evm.model.chr1.1.1381/evm.model.chr14.1.358/evm.m…	30
GO:0001745	compound eye morphogenesis	0.000571582	0.0164035	0.0142569	evm.model.chr21.1.289/evm.model.chr30.1.248/evm.model.chr18.1.250.1/evm.model.chr7.1.488_evm.model.chr7.1.487/evm.model.chr3.1.315.1/evm.model.chr7.1.608/evm.model.chr28.1.625/evm.model.chr32.1.239/evm.model.chr26.1.37/evm.model.chr6.1.173/evm.model.chr2.1.1077/evm.model.chr8.1.646/evm.model.chr12.1.463/evm.model.chr20.1.137/evm.model.chr6.1.18_evm.model.chr6.1.19/evm.model.chr25.1.330/evm.model.…	32
GO:0060491	regulation of cell projection assembly	0.00057363	0.0164035	0.0142569	evm.model.chr6.1.747/evm.model.chr18.1.250.1/evm.model.chr17.1.265.1/evm.model.chr28.1.708/evm.model.chrX.359/evm.model.chr1.1.867/evm.model.chr6.1.746/evm.model.chr28.1.709/evm.model.chr5.1.302/evm.model.chr13.1.806/evm.model.chr8.1.646/evm.model.chr32.1.214/evm.model.chr21.1.495_evm.model.chr21.1.497/evm.model.chr2.1.403_evm.model.chr2.1.401/evm.model.chr8.1.636/evm.model.chr13.1.36/evm.model.c…	25
GO:0021891	olfactory bulb interneuron development	0.00057978	0.016496	0.0143373	evm.model.chr26.1.128.1/evm.model.chr26.1.127/evm.model.chr21.1.337/evm.model.chr30.1.90	4
GO:1902668	negative regulation of axon guidance	0.000584053	0.0165345	0.0143708	evm.model.chr4.1.738/evm.model.chr22.1.87/evm.model.chrX.66/evm.model.chr10.1.232.1/evm.model.chr21.1.337	5
GO:0032354	response to follicle-stimulating hormone	0.000592029	0.0166643	0.0144836	evm.model.chr5.1.33/evm.model.chr15.1.208/evm.model.chr26.1.105/evm.model.chr26.1.106/evm.model.chr8.1.96/evm.model.chr26.1.104/evm.model.chr24.1.522_evm.model.chr24.1.523/evm.model.chr4.1.853	8
GO:1990778	protein localization to cell periphery	0.000594524	0.0166643	0.0144836	evm.model.chr22.1.278_evm.model.chr22.1.279/evm.model.chr28.1.653/evm.model.chr6.1.747/evm.model.chr32.1.52/evm.model.chr23.1.273/evm.model.chr17.1.265.1/evm.model.chr17.1.282.1/evm.model.chr6.1.746/evm.model.chr26.1.105/evm.model.chr8.1.637.1/evm.model.chr17.1.168/evm.model.chr1.1.970/evm.model.chr32.1.239/evm.model.chr3.1.370/evm.model.chr6.1.173/evm.model.chr22.1.181/evm.model.chr8.1.646/evm.m…	33
GO:0035148	tube formation	0.000602919	0.0168164	0.0146157	evm.model.chr22.1.278_evm.model.chr22.1.279/evm.model.chr9.1.129/evm.model.chr17.1.282.1/evm.model.chr30.1.175/evm.model.chr12.1.49.1/evm.model.chr9.1.273/evm.model.chr13.1.806/evm.model.chr13.1.858_evm.model.chr13.1.856/evm.model.chr32.1.239/evm.model.chr25.1.792/evm.model.chr14.1.103/evm.model.chr8.1.646/evm.model.chr16.1.694/evm.model.chr25.1.581/evm.model.chr25.1.787.1/evm.model.chr8.1.103/ev…	23
GO:0055001	muscle cell development	0.000616417	0.0170179	0.0147909	evm.model.chr7.1.648/evm.model.chr12.1.477/evm.model.chr22.1.329.1/evm.model.chr17.1.265.1/evm.model.chr5.1.214/evm.model.chr7.1.930/evm.model.chr9.1.452/evm.model.chr15.1.141/evm.model.chr1.1.58.1/evm.model.chr1.1.796/evm.model.chr20.1.712/evm.model.chr2.1.1077/evm.model.chr24.1.290/evm.model.chr7.1.95/evm.model.chr5.1.760/evm.model.chr22.1.309.1/evm.model.chr28.1.609/evm.model.chr1.1.730/evm.mo…	27
GO:0048639	positive regulation of developmental growth	0.000619707	0.0170179	0.0147909	evm.model.chr21.1.289/evm.model.chr11.1.133.2/evm.model.chr9.1.129/evm.model.chr12.1.477/evm.model.chr24.1.532/evm.model.chr20.1.289/evm.model.chr25.1.395/evm.model.chr5.1.33/evm.model.chr7.1.1084/evm.model.chr9.1.672/evm.model.chr15.1.318/evm.model.chr22.1.87/evm.model.chr9.1.319/evm.model.chr15.1.141/evm.model.chr15.1.37/evm.model.chr32.1.239/evm.model.chr14.1.103/evm.model.chr5.1.784/evm.model…	33
GO:2000050	regulation of non-canonical Wnt signaling pathway	0.000620753	0.0170179	0.0147909	evm.model.chr20.1.289/evm.model.chr1.1.1252_evm.model.chr1.1.1253/evm.model.chr8.1.103/evm.model.chr19.1.130/evm.model.chr21.1.337/evm.model.chr2.1.215_evm.model.chr2.1.216/evm.model.chr19.1.305	7
GO:1902903	regulation of supramolecular fiber organization	0.000622167	0.0170179	0.0147909	evm.model.chr10.1.420/evm.model.chr7.1.648/evm.model.chr24.1.468/evm.model.chr22.1.329.1/evm.model.chr22.1.195/evm.model.chrX.359/evm.model.chr30.1.175/evm.model.chr3.1.315.1/evm.model.chr7.1.241/evm.model.chr13.1.806/evm.model.chr15.1.37/evm.model.chr5.1.1025_evm.model.chr5.1.1026/evm.model.chr1.1.796/evm.model.chr6.1.173/evm.model.chr7.1.474/evm.model.chr15.1.77/evm.model.chr4.1.894/evm.model.c…	36
GO:1902930	regulation of alcohol biosynthetic process	0.000673203	0.0182511	0.0158627	evm.model.chr25.1.395/evm.model.chr15.1.208/evm.model.chr9.1.319/evm.model.chr2.1.1472/evm.model.chr11.1.330/evm.model.chr17.1.248.1/evm.model.chr7.1.250/evm.model.chr12.1.440.1/evm.model.chr6.1.531/evm.model.chr1.1.624/evm.model.chr20.1.650	11
GO:0045747	positive regulation of Notch signaling pathway	0.000675486	0.0182511	0.0158627	evm.model.chr26.1.128.1/evm.model.chr26.1.127/evm.model.chr5.1.302/evm.model.chr2.1.2007/evm.model.chr17.1.168/evm.model.chr13.1.858_evm.model.chr13.1.856/evm.model.chr6.1.173/evm.model.chr8.1.646/evm.model.chr6.1.516/evm.model.chr28.1.92.1/evm.model.chr29.1.351_evm.model.chr29.1.352/evm.model.chr2.1.1503/evm.model.chr29.1.329	13
GO:0072132	mesenchyme morphogenesis	0.000676922	0.0182511	0.0158627	evm.model.chr26.1.128.1/evm.model.chr26.1.127/evm.model.chr9.1.452/evm.model.chr13.1.858_evm.model.chr13.1.856/evm.model.chr7.1.165/evm.model.chr21.1.337/evm.model.chr17.1.230/evm.model.chr30.1.90/evm.model.chr27.1.357	9
GO:1903055	positive regulation of extracellular matrix organization	0.000682959	0.0183266	0.0159283	evm.model.chr17.1.282.1/evm.model.chr13.1.858_evm.model.chr13.1.856/evm.model.chr3.1.432/evm.model.chr16.1.694/evm.model.chr7.1.165/evm.model.chr26.1.6	6
GO:1905477	positive regulation of protein localization to membrane	0.000689951	0.0184269	0.0160155	evm.model.chr6.1.747/evm.model.chr23.1.273/evm.model.chr6.1.746/evm.model.chr26.1.105/evm.model.chr32.1.239/evm.model.chr22.1.188/evm.model.chr8.1.646/evm.model.chr4.1.279/evm.model.chr26.1.106/evm.model.chr23.1.553_evm.model.chr23.1.554/evm.model.chr28.1.609/evm.model.chr26.1.104/evm.model.chr8.1.459.1/evm.model.chr19.1.198/evm.model.chr11.1.819/evm.model.chr4.1.347	16
GO:0030308	negative regulation of cell growth	0.000730406	0.0194083	0.0168685	evm.model.chr4.1.738/evm.model.chr20.1.515_evm.model.chr20.1.516/evm.model.chr30.1.39/evm.model.chr17.1.34_evm.model.chr17.1.35/evm.model.chr30.1.37_evm.model.chr30.1.38/evm.model.chr6.1.645/evm.model.chr22.1.87/evm.model.chr19.1.153/evm.model.chrX.66/evm.model.chr13.1.858_evm.model.chr13.1.856/evm.model.chrX.1087/evm.model.chr7.1.165/evm.model.chr28.1.609/evm.model.chr3.1.1170/evm.model.chr10.1.…	21
GO:0050678	regulation of epithelial cell proliferation	0.000733554	0.0194083	0.0168685	evm.model.chr9.1.129/evm.model.chr26.1.128.1/evm.model.chr32.1.195/evm.model.chr25.1.395/evm.model.chr26.1.127/evm.model.chr14.1.329/evm.model.chr19.1.153/evm.model.chr13.1.858_evm.model.chr13.1.856/evm.model.chr5.1.795/evm.model.chr23.1.514/evm.model.chr4.1.279/evm.model.chr24.1.290/evm.model.chrX.1083_evm.model.chrX.1082/evm.model.chr20.1.337/evm.model.chr12.1.284/evm.model.chr7.1.165/evm.model…	29
GO:0061036	positive regulation of cartilage development	0.000742367	0.0195502	0.0169918	evm.model.chr25.1.543/evm.model.chr25.1.395/evm.model.chr11.1.296_evm.model.chr11.1.297/evm.model.chr3.1.798/evm.model.chr7.1.165/evm.model.chr6.1.814/evm.model.chr21.1.337	7
GO:0030866	cortical actin cytoskeleton organization	0.000760123	0.0198154	0.0172223	evm.model.chr30.1.175/evm.model.chr32.1.239/evm.model.chr6.1.173/evm.model.chr10.1.409.1/evm.model.chr4.1.662_evm.model.chr4.1.660/evm.model.chr6.1.531/evm.model.chr1.1.730/evm.model.chr2.1.1503/evm.model.chr8.1.459.1/evm.model.chr31.1.165_evm.model.chr31.1.164/evm.model.chr2.1.1752.2/evm.model.chr6.1.771/evm.model.chrX.673.1/evm.model.chr11.1.96	14
GO:0007178	transmembrane receptor protein serine/threonine kinase signaling pathway	0.00076027	0.0198154	0.0172223	evm.model.chr25.1.543/evm.model.chr29.1.210/evm.model.chr7.1.488_evm.model.chr7.1.487/evm.model.chr23.1.273/evm.model.chr25.1.395/evm.model.chr4.1.873/evm.model.chr1.1.867/evm.model.chr7.1.946.3/evm.model.chr7.1.608/evm.model.chr22.1.87/evm.model.chr4.1.579_evm.model.chr4.1.578/evm.model.chr17.1.168/evm.model.chr20.1.699.1/evm.model.chr14.1.358/evm.model.chr13.1.858_evm.model.chr13.1.856/evm.mode…	33
GO:0048749	compound eye development	0.000765479	0.0198154	0.0172223	evm.model.chr21.1.289/evm.model.chr4.1.535_evm.model.chr4.1.536/evm.model.chr30.1.248/evm.model.chr18.1.250.1/evm.model.chr7.1.488_evm.model.chr7.1.487/evm.model.chr3.1.315.1/evm.model.chr7.1.608/evm.model.chr22.1.87/evm.model.chr13.1.806/evm.model.chr28.1.625/evm.model.chr32.1.239/evm.model.chr26.1.37/evm.model.chr6.1.173/evm.model.chr2.1.1077/evm.model.chr8.1.646/evm.model.chr12.1.463/evm.model…	37
GO:0030516	regulation of axon extension	0.00076644	0.0198154	0.0172223	evm.model.chr21.1.289/evm.model.chr4.1.738/evm.model.chr24.1.532/evm.model.chr20.1.289/evm.model.chr18.1.250.1/evm.model.chr30.1.39/evm.model.chr30.1.37_evm.model.chr30.1.38/evm.model.chr22.1.87/evm.model.chrX.66/evm.model.chr14.1.103/evm.model.chr15.1.77/evm.model.chr25.1.787.1/evm.model.chr28.1.609/evm.model.chr29.1.351_evm.model.chr29.1.352/evm.model.chr10.1.232.1/evm.model.chr21.1.337/evm.mod…	19
GO:0010463	mesenchymal cell proliferation	0.000771227	0.0198486	0.0172511	evm.model.chr9.1.129/evm.model.chr13.1.714.1/evm.model.chr6.1.130/evm.model.chr4.1.279/evm.model.chr21.1.252/evm.model.chr21.1.337/evm.model.chr2.1.1958.1/evm.model.chr4.1.347/evm.model.chr30.1.90	9
GO:0002693	positive regulation of cellular extravasation	0.00078026	0.0199001	0.0172959	evm.model.chr14.1.329/evm.model.chr11.1.19/evm.model.chr32.1.55/evm.model.chrX.537/evm.model.chr24.1.522_evm.model.chr24.1.523	5
GO:0021889	olfactory bulb interneuron differentiation	0.00078026	0.0199001	0.0172959	evm.model.chr26.1.128.1/evm.model.chr26.1.127/evm.model.chr21.1.337/evm.model.chr4.1.856/evm.model.chr30.1.90	5
GO:0021772	olfactory bulb development	0.000800776	0.020241	0.0175922	evm.model.chr26.1.128.1/evm.model.chr4.1.738/evm.model.chr26.1.127/evm.model.chr29.1.351_evm.model.chr29.1.352/evm.model.chr21.1.337/evm.model.chr4.1.856/evm.model.chr1.1.1267/evm.model.chr30.1.90	8
GO:0031290	retinal ganglion cell axon guidance	0.000800776	0.020241	0.0175922	evm.model.chr30.1.248/evm.model.chr18.1.250.1/evm.model.chr28.1.460/evm.model.chr5.1.33/evm.model.chr25.1.581/evm.model.chr23.1.553_evm.model.chr23.1.554/evm.model.chr10.1.232.1/evm.model.chr3.1.1143	8
GO:1903035	negative regulation of response to wounding	0.000806183	0.0202871	0.0176323	evm.model.chr1.1.1055_evm.model.chr1.1.1054/evm.model.chr30.1.39/evm.model.chr30.1.37_evm.model.chr30.1.38/evm.model.chr19.1.153/evm.model.chr17.1.308/evm.model.chrX.1083_evm.model.chrX.1082/evm.model.chr7.1.250/evm.model.chr23.1.553_evm.model.chr23.1.554/evm.model.chr7.1.165/evm.model.chr11.1.259_evm.model.chr11.1.258/evm.model.chr10.1.232.1/evm.model.chr26.1.6/evm.model.chr9.1.463	13
GO:0000281	mitotic cytokinesis	0.000818212	0.0204987	0.0178162	evm.model.chr32.1.202_evm.model.chr32.1.201/evm.model.chr27.1.187/evm.model.chr9.1.319/evm.model.chr15.1.141/evm.model.chr1.1.970/evm.model.chr6.1.173/evm.model.chr2.1.1077/evm.model.chr12.1.463/evm.model.chr21.1.563/evm.model.chr1.1.730/evm.model.chr21.1.634.1/evm.model.chr2.1.1752.2/evm.model.chr20.1.650/evm.model.chr3.1.677.2/evm.model.chrX.673.1/evm.model.chr1.1.312/evm.model.chr24.1.140.1	17
GO:0060420	regulation of heart growth	0.000829409	0.0206877	0.0179805	evm.model.chr11.1.133.2/evm.model.chr9.1.129/evm.model.chr12.1.477/evm.model.chr15.1.318/evm.model.chr15.1.141/evm.model.chr19.1.153/evm.model.chr28.1.609/evm.model.chr21.1.252/evm.model.chr24.1.82/evm.model.chr30.1.90/evm.model.chr9.1.463	11
GO:0030500	regulation of bone mineralization	0.000875938	0.0215818	0.0187576	evm.model.chr25.1.395/evm.model.chr19.1.153/evm.model.chr24.1.229/evm.model.chr3.1.432/evm.model.chr24.1.290/evm.model.chr7.1.165/evm.model.chr6.1.814/evm.model.chr5.1.765/evm.model.chrX.1309/evm.model.chr24.1.230	10
GO:0060269	centripetally migrating follicle cell migration	0.000880171	0.0215818	0.0187576	evm.model.chr18.1.250.1/evm.model.chr28.1.708/evm.model.chr28.1.709/evm.model.chr3.1.1143	4
GO:0035337	fatty-acyl-CoA metabolic process	0.000882076	0.0215818	0.0187576	evm.model.chr23.1.273/evm.model.chr11.1.764/evm.model.chr9.1.319/evm.model.chr2.1.1472/evm.model.chr19.1.108/evm.model.chr17.1.248.1/evm.model.chr2.1.719.2	7
GO:0070983	dendrite guidance	0.000882076	0.0215818	0.0187576	evm.model.chr30.1.248/evm.model.chr26.1.128.1/evm.model.chr20.1.289/evm.model.chr26.1.127/evm.model.chr22.1.87/evm.model.chr21.1.337/evm.model.chr5.1.1028	7
GO:0110020	regulation of actomyosin structure organization	0.000884314	0.0215818	0.0187576	evm.model.chr7.1.648/evm.model.chr22.1.329.1/evm.model.chr22.1.195/evm.model.chrX.359/evm.model.chr30.1.175/evm.model.chr15.1.37/evm.model.chr1.1.796/evm.model.chr7.1.165/evm.model.chr28.1.609/evm.model.chr23.1.542.1/evm.model.chr5.1.1023/evm.model.chr2.1.1752.2/evm.model.chr26.1.6/evm.model.chr23.1.632_evm.model.chr23.1.633/evm.model.chrX.209	15
GO:0050673	epithelial cell proliferation	0.000892184	0.0216805	0.0188433	evm.model.chr9.1.129/evm.model.chr26.1.128.1/evm.model.chr32.1.195/evm.model.chr25.1.395/evm.model.chr26.1.127/evm.model.chr14.1.329/evm.model.chr4.1.579_evm.model.chr4.1.578/evm.model.chr19.1.153/evm.model.chr13.1.858_evm.model.chr13.1.856/evm.model.chr5.1.795/evm.model.chr23.1.514/evm.model.chr4.1.279/evm.model.chr24.1.290/evm.model.chrX.1083_evm.model.chrX.1082/evm.model.chr20.1.337/evm.model.…	33
GO:0051963	regulation of synapse assembly	0.000901298	0.0218083	0.0189544	evm.model.chr6.1.747/evm.model.chr11.1.133.2/evm.model.chr32.1.318/evm.model.chr18.1.250.1/evm.model.chr23.1.273/evm.model.chr17.1.265.1/evm.model.chr25.1.395/evm.model.chr5.1.33/evm.model.chr6.1.746/evm.model.chr14.1.329/evm.model.chr13.1.806/evm.model.chr1.1.970/evm.model.chr7.1.1091/evm.model.chrX.1083_evm.model.chrX.1082/evm.model.chr15.1.77/evm.model.chr2.1.602/evm.model.chr23.1.553_evm.mode…	25
GO:1903078	positive regulation of protein localization to plasma membrane	0.000918111	0.022013	0.0191323	evm.model.chr6.1.747/evm.model.chr23.1.273/evm.model.chr6.1.746/evm.model.chr26.1.105/evm.model.chr32.1.239/evm.model.chr8.1.646/evm.model.chr26.1.106/evm.model.chr23.1.553_evm.model.chr23.1.554/evm.model.chr26.1.104/evm.model.chr8.1.459.1/evm.model.chr4.1.347	11
GO:0010464	regulation of mesenchymal cell proliferation	0.000925309	0.022013	0.0191323	evm.model.chr9.1.129/evm.model.chr13.1.714.1/evm.model.chr6.1.130/evm.model.chr4.1.279/evm.model.chr21.1.252/evm.model.chr21.1.337/evm.model.chr4.1.347/evm.model.chr30.1.90	8
GO:0070169	positive regulation of biomineral tissue development	0.000925309	0.022013	0.0191323	evm.model.chr25.1.395/evm.model.chr24.1.229/evm.model.chr24.1.290/evm.model.chr7.1.165/evm.model.chr6.1.814/evm.model.chr5.1.765/evm.model.chrX.1309/evm.model.chr24.1.230	8
GO:0110151	positive regulation of biomineralization	0.000925309	0.022013	0.0191323	evm.model.chr25.1.395/evm.model.chr24.1.229/evm.model.chr24.1.290/evm.model.chr7.1.165/evm.model.chr6.1.814/evm.model.chr5.1.765/evm.model.chrX.1309/evm.model.chr24.1.230	8
GO:0008543	fibroblast growth factor receptor signaling pathway	0.000987113	0.0233851	0.0203248	evm.model.chr6.1.747/evm.model.chr25.1.543/evm.model.chr9.1.129/evm.model.chr6.1.746/evm.model.chr12.1.49.1/evm.model.chr14.1.202/evm.model.chr20.1.670_evm.model.chr20.1.671/evm.model.chr1.1.945_evm.model.chr1.1.947/evm.model.chr7.1.1091/evm.model.chr2.1.2046/evm.model.chr11.1.807/evm.model.chr12.1.284/evm.model.chr19.1.119/evm.model.chr21.1.337/evm.model.chr2.1.1958.1/evm.model.chr30.1.90	16
GO:0035904	aorta development	0.000991962	0.023402	0.0203396	evm.model.chr26.1.128.1/evm.model.chr26.1.127/evm.model.chr14.1.358/evm.model.chr13.1.858_evm.model.chr13.1.856/evm.model.chr5.1.733/evm.model.chr2.1.1077/evm.model.chr8.1.416/evm.model.chr17.1.131/evm.model.chr5.1.1028	9
GO:0040014	regulation of multicellular organism growth	0.00100829	0.0236885	0.0205885	evm.model.chr9.1.129/evm.model.chr24.1.532/evm.model.chr7.1.1084/evm.model.chr9.1.672/evm.model.chr22.1.87/evm.model.chr9.1.319/evm.model.chr17.1.168/evm.model.chr15.1.37/evm.model.chr32.1.239/evm.model.chr5.1.784/evm.model.chr1.1.1268/evm.model.chr24.1.110/evm.model.chr26.1.209/evm.model.chr15.1.217/evm.model.chr8.1.459.1/evm.model.chr26.1.56.1/evm.model.chr1.1.309/evm.model.chr4.1.347/evm.model…	20
GO:0021542	dentate gyrus development	0.00102174	0.0238729	0.0207488	evm.model.chr8.1.100/evm.model.chr5.1.795/evm.model.chr17.1.230/evm.model.chr4.1.347/evm.model.chr9.1.463	5
GO:0048839	inner ear development	0.00102457	0.0238729	0.0207488	evm.model.chr9.1.129/evm.model.chr20.1.289/evm.model.chr29.1.210/evm.model.chr13.1.714.1/evm.model.chr7.1.1084/evm.model.chr4.1.579_evm.model.chr4.1.578/evm.model.chr13.1.858_evm.model.chr13.1.856/evm.model.chr28.1.311/evm.model.chr5.1.795/evm.model.chr6.1.130/evm.model.chr1.1.796/evm.model.chr25.1.581/evm.model.chr23.1.553_evm.model.chr23.1.554/evm.model.chr32.1.87/evm.model.chr24.1.110/evm.mode…	23
GO:0072659	protein localization to plasma membrane	0.00102993	0.0238994	0.0207718	evm.model.chr22.1.278_evm.model.chr22.1.279/evm.model.chr28.1.653/evm.model.chr6.1.747/evm.model.chr23.1.273/evm.model.chr17.1.265.1/evm.model.chr17.1.282.1/evm.model.chr6.1.746/evm.model.chr26.1.105/evm.model.chr8.1.637.1/evm.model.chr17.1.168/evm.model.chr32.1.239/evm.model.chr6.1.173/evm.model.chr22.1.181/evm.model.chr8.1.646/evm.model.chr16.1.694/evm.model.chrX.1083_evm.model.chrX.1082/evm.mo…	27
GO:0061053	somite development	0.00104668	0.024189	0.0210235	evm.model.chr20.1.289/evm.model.chr29.1.210/evm.model.chr5.1.33/evm.model.chr1.1.1252_evm.model.chr1.1.1253/evm.model.chr5.1.761/evm.model.chr13.1.858_evm.model.chr13.1.856/evm.model.chr14.1.103/evm.model.chr4.1.279/evm.model.chr11.1.309/evm.model.chr7.1.165/evm.model.chr21.1.337/evm.model.chr17.1.230/evm.model.chr7.1.877/evm.model.chr4.1.347	14
GO:0003401	axis elongation	0.00106489	0.0244105	0.0212161	evm.model.chr29.1.62/evm.model.chr9.1.129/evm.model.chr20.1.289/evm.model.chr32.1.195/evm.model.chr1.1.867/evm.model.chr1.1.1252_evm.model.chr1.1.1253/evm.model.chr25.1.581/evm.model.chr21.1.337	8
GO:0099054	presynapse assembly	0.00106489	0.0244105	0.0212161	evm.model.chr6.1.747/evm.model.chr1.1.1050/evm.model.chr18.1.250.1/evm.model.chr6.1.746/evm.model.chr10.1.232.1/evm.model.chr21.1.337/evm.model.chr11.1.819/evm.model.chr9.1.463	8
GO:0055059	asymmetric neuroblast division	0.00109139	0.0249173	0.0216565	evm.model.chr29.1.210/evm.model.chr11.1.298/evm.model.chr1.1.867/evm.model.chr13.1.847.1/evm.model.chr11.1.296_evm.model.chr11.1.297/evm.model.chr2.1.1077/evm.model.chr8.1.646/evm.model.chr3.1.1343.1/evm.model.chr20.1.650/evm.model.chr3.1.1342	10
GO:1904377	positive regulation of protein localization to cell periphery	0.00109659	0.0249354	0.0216722	evm.model.chr6.1.747/evm.model.chr32.1.52/evm.model.chr23.1.273/evm.model.chr6.1.746/evm.model.chr26.1.105/evm.model.chr32.1.239/evm.model.chr8.1.646/evm.model.chr26.1.106/evm.model.chr23.1.553_evm.model.chr23.1.554/evm.model.chr26.1.104/evm.model.chr8.1.459.1/evm.model.chr4.1.347	12
GO:0007391	dorsal closure	0.0011332	0.0256647	0.0223062	evm.model.chr1.1.1050/evm.model.chr32.1.52/evm.model.chr25.1.395/evm.model.chr30.1.175/evm.model.chr14.1.329/evm.model.chr13.1.806/evm.model.chr2.1.1077/evm.model.chr10.1.409.1/evm.model.chr22.1.254/evm.model.chr25.1.787.1/evm.model.chr6.1.18_evm.model.chr6.1.19/evm.model.chr8.1.18.1/evm.model.chr28.1.609/evm.model.chr19.1.298/evm.model.chr16.1.750/evm.model.chr20.1.650	16
GO:0048588	developmental cell growth	0.00114708	0.0258755	0.0224893	evm.model.chr10.1.420/evm.model.chr21.1.289/evm.model.chr4.1.738/evm.model.chr12.1.477/evm.model.chr24.1.532/evm.model.chr20.1.289/evm.model.chr10.1.437/evm.model.chr18.1.250.1/evm.model.chr17.1.265.1/evm.model.chr30.1.39/evm.model.chr5.1.33/evm.model.chr9.1.644/evm.model.chr3.1.315.1/evm.model.chr14.1.329/evm.model.chr30.1.37_evm.model.chr30.1.38/evm.model.chr22.1.87/evm.model.chr8.1.100/evm.mod…	32
GO:0031102	neuron projection regeneration	0.00118636	0.0266554	0.0231672	evm.model.chr29.1.62/evm.model.chr11.1.133.2/evm.model.chr13.1.714.1/evm.model.chr30.1.39/evm.model.chr30.1.37_evm.model.chr30.1.38/evm.model.chr13.1.806/evm.model.chr3.1.432/evm.model.chr15.1.77/evm.model.chr23.1.553_evm.model.chr23.1.554/evm.model.chr9.1.858/evm.model.chr10.1.232.1/evm.model.chr28.1.84/evm.model.chr3.1.1143/evm.model.chr4.1.347/evm.model.chr9.1.463	15
GO:0055024	regulation of cardiac muscle tissue development	0.00119854	0.0268227	0.0233126	evm.model.chr11.1.133.2/evm.model.chr9.1.129/evm.model.chr12.1.477/evm.model.chr15.1.141/evm.model.chr19.1.153/evm.model.chr1.1.188/evm.model.chr11.1.296_evm.model.chr11.1.297/evm.model.chr28.1.609/evm.model.chr21.1.252/evm.model.chr24.1.82/evm.model.chr30.1.90/evm.model.chr9.1.463	12
GO:0044091	membrane biogenesis	0.00121433	0.0269481	0.0234215	evm.model.chr22.1.278_evm.model.chr22.1.279/evm.model.chr6.1.747/evm.model.chr1.1.1050/evm.model.chr18.1.250.1/evm.model.chr6.1.746/evm.model.chr8.1.288/evm.model.chr32.1.239/evm.model.chr11.1.819/evm.model.chr11.1.96/evm.model.chr9.1.463	10
GO:0061035	regulation of cartilage development	0.00121433	0.0269481	0.0234215	evm.model.chr25.1.543/evm.model.chr25.1.395/evm.model.chr13.1.858_evm.model.chr13.1.856/evm.model.chr11.1.296_evm.model.chr11.1.297/evm.model.chr3.1.798/evm.model.chr7.1.165/evm.model.chr6.1.814/evm.model.chr21.1.337/evm.model.chr30.1.26_evm.model.chr30.1.27/evm.model.chr14.1.289.1	10
GO:0002053	positive regulation of mesenchymal cell proliferation	0.00122318	0.0269481	0.0234215	evm.model.chr9.1.129/evm.model.chr13.1.714.1/evm.model.chr6.1.130/evm.model.chr21.1.252/evm.model.chr21.1.337/evm.model.chr4.1.347/evm.model.chr30.1.90	7
GO:0071372	cellular response to follicle-stimulating hormone stimulus	0.00122318	0.0269481	0.0234215	evm.model.chr5.1.33/evm.model.chr15.1.208/evm.model.chr26.1.105/evm.model.chr26.1.106/evm.model.chr8.1.96/evm.model.chr26.1.104/evm.model.chr24.1.522_evm.model.chr24.1.523	7
GO:0030282	bone mineralization	0.00122854	0.0269612	0.023433	evm.model.chr9.1.129/evm.model.chr25.1.395/evm.model.chr6.1.645/evm.model.chr19.1.153/evm.model.chr24.1.229/evm.model.chr3.1.432/evm.model.chr4.1.279/evm.model.chr24.1.290/evm.model.chr7.1.165/evm.model.chr6.1.814/evm.model.chr5.1.765/evm.model.chrX.1309/evm.model.chr24.1.230	13
GO:0035151	regulation of tube size, open tracheal system	0.00126131	0.0275734	0.0239651	evm.model.chr11.1.133.2/evm.model.chr1.1.1050/evm.model.chr32.1.52/evm.model.chr17.1.282.1/evm.model.chr9.1.273/evm.model.chr2.1.1077/evm.model.chr2.1.1503/evm.model.chr21.1.634.1/evm.model.chr20.1.650	9
GO:0019511	peptidyl-proline hydroxylation	0.00127553	0.0275912	0.0239806	evm.model.chr9.1.672/evm.model.chr5.1.784/evm.model.chr3.1.1170/evm.model.chr20.1.386	4
GO:0035158	regulation of tube diameter, open tracheal system	0.00127553	0.0275912	0.0239806	evm.model.chr11.1.133.2/evm.model.chr17.1.282.1/evm.model.chr9.1.273/evm.model.chr21.1.634.1	4
GO:0009101	glycoprotein biosynthetic process	0.00127674	0.0275912	0.0239806	evm.model.chr21.1.241/evm.model.chr24.1.468/evm.model.chr5.1.225/evm.model.chr14.1.202/evm.model.chr6.1.517/evm.model.chr10.1.50/evm.model.chr32.1.153_evm.model.chr32.1.152/evm.model.chr22.1.254/evm.model.chr16.1.37_evm.model.chr16.1.38/evm.model.chr20.1.681.1/evm.model.chr12.1.284/evm.model.chr8.1.3/evm.model.chr7.1.989/evm.model.chr10.1.517/evm.model.chr8.1.33/evm.model.chr19.1.119/evm.model.ch…	26
GO:0009952	anterior/posterior pattern specification	0.00129785	0.0279407	0.0242843	evm.model.chr21.1.289/evm.model.chr20.1.289/evm.model.chr29.1.210/evm.model.chr25.1.395/evm.model.chr5.1.33/evm.model.chr1.1.867/evm.model.chr1.1.1252_evm.model.chr1.1.1253/evm.model.chr15.1.318/evm.model.chr5.1.761/evm.model.chr2.1.1472/evm.model.chr13.1.847.1/evm.model.chr13.1.806/evm.model.chr13.1.858_evm.model.chr13.1.856/evm.model.chr32.1.239/evm.model.chr5.1.795/evm.model.chr14.1.103/evm.mo…	35
GO:0060840	artery development	0.00130822	0.0280573	0.0243857	evm.model.chr26.1.128.1/evm.model.chr4.1.738/evm.model.chr13.1.714.1/evm.model.chr26.1.127/evm.model.chr14.1.358/evm.model.chr13.1.858_evm.model.chr13.1.856/evm.model.chr6.1.130/evm.model.chr5.1.733/evm.model.chr2.1.1077/evm.model.chr8.1.416/evm.model.chr17.1.131/evm.model.chr5.1.1028	12
GO:0033002	muscle cell proliferation	0.00131755	0.0281509	0.024467	evm.model.chr11.1.133.2/evm.model.chr7.1.648/evm.model.chr9.1.129/evm.model.chr12.1.477/evm.model.chr32.1.195/evm.model.chr17.1.265.1/evm.model.chr11.1.19/evm.model.chr15.1.141/evm.model.chr19.1.153/evm.model.chr28.1.625/evm.model.chr13.1.858_evm.model.chr13.1.856/evm.model.chr29.1.234/evm.model.chr7.1.250/evm.model.chr5.1.760/evm.model.chr12.1.284/evm.model.chr23.1.553_evm.model.chr23.1.554/evm.…	23
GO:0006892	post-Golgi vesicle-mediated transport	0.00133199	0.0283524	0.0246421	evm.model.chr23.1.273/evm.model.chr23.1.7/evm.model.chr9.1.273/evm.model.chr1.1.970/evm.model.chr1.1.945_evm.model.chr1.1.947/evm.model.chr22.1.181/evm.model.chr2.1.254/evm.model.chr24.1.118/evm.model.chr16.1.753/evm.model.chr2.1.602/evm.model.chr6.1.814/evm.model.chr1.1.1473/evm.model.chr10.1.415_evm.model.chr10.1.416	13
GO:0055021	regulation of cardiac muscle tissue growth	0.00134833	0.0285927	0.024851	evm.model.chr11.1.133.2/evm.model.chr9.1.129/evm.model.chr12.1.477/evm.model.chr15.1.141/evm.model.chr19.1.153/evm.model.chr28.1.609/evm.model.chr21.1.252/evm.model.chr24.1.82/evm.model.chr30.1.90/evm.model.chr9.1.463	10
GO:0046622	positive regulation of organ growth	0.00135507	0.0286284	0.024882	evm.model.chr11.1.133.2/evm.model.chr9.1.129/evm.model.chr12.1.477/evm.model.chr15.1.318/evm.model.chr9.1.319/evm.model.chr15.1.141/evm.model.chr8.1.18.1/evm.model.chr1.1.1264/evm.model.chr24.1.82/evm.model.chr4.1.347/evm.model.chr30.1.90	11
GO:0055002	striated muscle cell development	0.00138064	0.0290602	0.0252573	evm.model.chr7.1.648/evm.model.chr12.1.477/evm.model.chr22.1.329.1/evm.model.chr17.1.265.1/evm.model.chr5.1.214/evm.model.chr7.1.930/evm.model.chr9.1.452/evm.model.chr15.1.141/evm.model.chr1.1.58.1/evm.model.chr1.1.796/evm.model.chr20.1.712/evm.model.chr2.1.1077/evm.model.chr24.1.290/evm.model.chr22.1.309.1/evm.model.chr28.1.609/evm.model.chr1.1.730/evm.model.chr14.1.162/evm.model.chr21.1.252/evm…	25
GO:0085029	extracellular matrix assembly	0.00139433	0.0292396	0.0254132	evm.model.chr30.1.248/evm.model.chr12.1.49.1/evm.model.chr28.1.625/evm.model.chr6.1.519.1/evm.model.chr5.1.733/evm.model.chr7.1.165/evm.model.chr26.1.6/evm.model.chrX.1309	8
GO:0060324	face development	0.00141652	0.0295378	0.0256724	evm.model.chr14.1.329/evm.model.chr13.1.858_evm.model.chr13.1.856/evm.model.chr12.1.328.1/evm.model.chr21.1.337/evm.model.chr4.1.856/evm.model.chr17.1.230/evm.model.chr9.1.760/evm.model.chr1.1.1123/evm.model.chr9.1.694	9
GO:0051283	negative regulation of sequestering of calcium ion	0.00141899	0.0295378	0.0256724	evm.model.chr7.1.470/evm.model.chr7.1.469/evm.model.chr20.1.289/evm.model.chr17.1.265.1/evm.model.chr1.1.188/evm.model.chr13.1.858_evm.model.chr13.1.856/evm.model.chr17.1.308/evm.model.chr12.1.328.1/evm.model.chr19.1.112/evm.model.chr11.1.259_evm.model.chr11.1.258/evm.model.chr17.1.131/evm.model.chr5.1.246/evm.model.chr14.1.59_evm.model.chr14.1.58/evm.model.chr27.1.357	14
GO:0035159	regulation of tube length, open tracheal system	0.00142849	0.0296269	0.0257498	evm.model.chr11.1.133.2/evm.model.chr17.1.282.1/evm.model.chr9.1.273/evm.model.chr2.1.1077/evm.model.chr2.1.1503/evm.model.chr21.1.634.1/evm.model.chr20.1.650	7
GO:2001224	positive regulation of neuron migration	0.00152151	0.0314408	0.0273264	evm.model.chr4.1.738/evm.model.chr20.1.289/evm.model.chr13.1.36/evm.model.chr4.1.407/evm.model.chr21.1.337/evm.model.chr13.1.35	6
GO:0045667	regulation of osteoblast differentiation	0.00152762	0.0314522	0.0273363	evm.model.chr25.1.543/evm.model.chr9.1.129/evm.model.chr25.1.395/evm.model.chr7.1.946.3/evm.model.chr19.1.153/evm.model.chr3.1.432/evm.model.chr24.1.290/evm.model.chr3.1.798/evm.model.chr7.1.165/evm.model.chr4.1.856/evm.model.chr5.1.765/evm.model.chr12.1.153/evm.model.chr24.1.82/evm.model.chr30.1.90	14
GO:0045137	development of primary sexual characteristics	0.00154154	0.0316239	0.0274855	evm.model.chr30.1.248/evm.model.chr26.1.128.1/evm.model.chr4.1.738/evm.model.chr32.1.195/evm.model.chr25.1.395/evm.model.chr26.1.127/evm.model.chr1.1.867/evm.model.chr15.1.208/evm.model.chr7.1.225/evm.model.chr15.1.318/evm.model.chr22.1.87/evm.model.chr13.1.806/evm.model.chr28.1.625/evm.model.chr13.1.858_evm.model.chr13.1.856/evm.model.chr28.1.311/evm.model.chr14.1.103/evm.model.chr8.1.646/evm.mo…	34
GO:0048814	regulation of dendrite morphogenesis	0.00156335	0.0318801	0.0277082	evm.model.chr26.1.128.1/evm.model.chr18.1.250.1/evm.model.chr26.1.127/evm.model.chr30.1.175/evm.model.chr8.1.637.1/evm.model.chr10.1.409.1/evm.model.chr16.1.694/evm.model.chrX.1083_evm.model.chrX.1082/evm.model.chr7.1.95/evm.model.chr25.1.680/evm.model.chr23.1.553_evm.model.chr23.1.554/evm.model.chr2.1.1727_evm.model.chr2.1.1728/evm.model.chr1.1.1509/evm.model.chr2.1.1752.2/evm.model.chr6.1.172/e…	17
GO:0031214	biomineral tissue development	0.00157092	0.0318801	0.0277082	evm.model.chr9.1.129/evm.model.chr25.1.395/evm.model.chr6.1.645/evm.model.chr19.1.153/evm.model.chr24.1.229/evm.model.chr3.1.432/evm.model.chr4.1.279/evm.model.chr24.1.290/evm.model.chr7.1.165/evm.model.chr6.1.814/evm.model.chr5.1.246/evm.model.chr2.1.903/evm.model.chr5.1.765/evm.model.chrX.1309/evm.model.chr24.1.230	15
GO:0110148	biomineralization	0.00157092	0.0318801	0.0277082	evm.model.chr9.1.129/evm.model.chr25.1.395/evm.model.chr6.1.645/evm.model.chr19.1.153/evm.model.chr24.1.229/evm.model.chr3.1.432/evm.model.chr4.1.279/evm.model.chr24.1.290/evm.model.chr7.1.165/evm.model.chr6.1.814/evm.model.chr5.1.246/evm.model.chr2.1.903/evm.model.chr5.1.765/evm.model.chrX.1309/evm.model.chr24.1.230	15
GO:0021532	neural tube patterning	0.00158673	0.0319752	0.0277909	evm.model.chr5.1.795/evm.model.chr25.1.792/evm.model.chr24.1.290/evm.model.chr13.1.715/evm.model.chr6.1.604/evm.model.chr3.1.976/evm.model.chr20.1.317/evm.model.chr4.1.347/evm.model.chr1.1.1267	9
GO:0060043	regulation of cardiac muscle cell proliferation	0.0015869	0.0319752	0.0277909	evm.model.chr11.1.133.2/evm.model.chr9.1.129/evm.model.chr15.1.141/evm.model.chr19.1.153/evm.model.chr21.1.252/evm.model.chr24.1.82/evm.model.chr30.1.90/evm.model.chr9.1.463	8
GO:0030177	positive regulation of Wnt signaling pathway	0.00161839	0.0323792	0.0281419	evm.model.chr9.1.129/evm.model.chr29.1.210/evm.model.chr1.1.1252_evm.model.chr1.1.1253/evm.model.chr5.1.795/evm.model.chr14.1.103/evm.model.chrX.1087/evm.model.chr24.1.290/evm.model.chr29.1.192/evm.model.chr12.1.284/evm.model.chr7.1.165/evm.model.chr3.1.976/evm.model.chr19.1.130/evm.model.chr21.1.337/evm.model.chr4.1.856/evm.model.chr2.1.903/evm.model.chr30.1.153/evm.model.chr19.1.305/evm.model.c…	18
GO:1904396	regulation of neuromuscular junction development	0.00161839	0.0323792	0.0281419	evm.model.chr11.1.133.2/evm.model.chr23.1.273/evm.model.chr17.1.265.1/evm.model.chr25.1.395/evm.model.chr14.1.329/evm.model.chr13.1.806/evm.model.chr4.1.279/evm.model.chrX.1083_evm.model.chrX.1082/evm.model.chr15.1.77/evm.model.chr2.1.602/evm.model.chr28.1.609/evm.model.chr10.1.232.1/evm.model.chr1.1.1264/evm.model.chrX.1246/evm.model.chr11.1.819/evm.model.chr28.1.84/evm.model.chr3.1.723.1/evm.mo…	18
GO:0045197	establishment or maintenance of epithelial cell apical/basal polarity	0.00163036	0.0323899	0.0281513	evm.model.chr21.1.289/evm.model.chr1.1.867/evm.model.chr11.1.764/evm.model.chr2.1.1472/evm.model.chr32.1.239/evm.model.chr22.1.188/evm.model.chr8.1.646/evm.model.chr25.1.581/evm.model.chr21.1.337/evm.model.chr8.1.459.1/evm.model.chr11.1.96	11
GO:0051491	positive regulation of filopodium assembly	0.00163036	0.0323899	0.0281513	evm.model.chr18.1.250.1/evm.model.chr28.1.708/evm.model.chr28.1.709/evm.model.chr5.1.302/evm.model.chr13.1.806/evm.model.chr8.1.646/evm.model.chr32.1.214/evm.model.chr25.1.787.1/evm.model.chr6.1.771/evm.model.chr3.1.1143/evm.model.chr3.1.723.1	11
GO:0007369	gastrulation	0.00164187	0.0325044	0.0282508	evm.model.HiC_scaffold_34.90/evm.model.chr20.1.289/evm.model.chr1.1.109.1/evm.model.chr19.1.80_evm.model.chr19.1.81/evm.model.chr14.1.359/evm.model.chr25.1.395/evm.model.chr5.1.33/evm.model.chr1.1.867/evm.model.chr14.1.329/evm.model.chr22.1.87/evm.model.chr2.1.405/evm.model.chr17.1.168/evm.model.chr28.1.625/evm.model.chr1.1.945_evm.model.chr1.1.947/evm.model.chr8.1.423/evm.model.chr1.1.796/evm.mo…	29
GO:0050922	negative regulation of chemotaxis	0.00165973	0.0327311	0.0284478	evm.model.chr26.1.128.1/evm.model.chr4.1.738/evm.model.chr26.1.127/evm.model.chr22.1.87/evm.model.chrX.66/evm.model.chr10.1.232.1/evm.model.chr21.1.337	7
GO:1905331	negative regulation of morphogenesis of an epithelium	0.00166488	0.0327311	0.0284478	evm.model.chr1.1.1252_evm.model.chr1.1.1253/evm.model.chr12.1.284/evm.model.chr21.1.337/evm.model.chr26.1.6/evm.model.chr9.1.463	5
GO:0099173	postsynapse organization	0.00168565	0.0330248	0.028703	evm.model.chr22.1.278_evm.model.chr22.1.279/evm.model.chr6.1.747/evm.model.chr30.1.248/evm.model.chr6.1.746/evm.model.chr8.1.100/evm.model.chr28.1.625/evm.model.chr4.1.279/evm.model.chrX.1083_evm.model.chrX.1082/evm.model.chr23.1.553_evm.model.chr23.1.554/evm.model.chr10.1.59/evm.model.chr3.1.1422.1/evm.model.chr14.1.162/evm.model.chr21.1.337/evm.model.chr19.1.198/evm.model.chr11.1.819/evm.model.…	16
GO:0030010	establishment of cell polarity	0.0017158	0.0334996	0.0291157	evm.model.chr21.1.289/evm.model.chr1.1.807.2/evm.model.chr29.1.210/evm.model.chr1.1.867/evm.model.chr30.1.175/evm.model.chr9.1.273/evm.model.chr13.1.847.1/evm.model.chr19.1.153/evm.model.chr32.1.153_evm.model.chr32.1.152/evm.model.chr2.1.1077/evm.model.chr8.1.646/evm.model.chr10.1.409.1/evm.model.chr21.1.495_evm.model.chr21.1.497/evm.model.chr25.1.581/evm.model.chr15.1.77/evm.model.chr23.1.553_ev…	22
GO:0002066	columnar/cuboidal epithelial cell development	0.00174607	0.0339733	0.0295275	evm.model.chr18.1.250.1/evm.model.chr25.1.395/evm.model.chr28.1.708/evm.model.chr1.1.867/evm.model.chr28.1.709/evm.model.chr7.1.608/evm.model.chr13.1.847.1/evm.model.chr13.1.806/evm.model.chr17.1.168/evm.model.chr26.1.37/evm.model.chr1.1.796/evm.model.chr6.1.173/evm.model.chr2.1.1077/evm.model.chrX.1083_evm.model.chrX.1082/evm.model.chr25.1.308.1/evm.model.chr26.1.63/evm.model.chr32.1.76.4/evm.mo…	32
GO:0021604	cranial nerve structural organization	0.00178011	0.0343993	0.0298977	evm.model.chr22.1.278_evm.model.chr22.1.279/evm.model.chr4.1.738/evm.model.chrX.66/evm.model.chr4.1.312	4
GO:0021800	cerebral cortex tangential migration	0.00178011	0.0343993	0.0298977	evm.model.chr26.1.128.1/evm.model.chr4.1.738/evm.model.chr26.1.127/evm.model.chr30.1.90	4
GO:0071711	basement membrane organization	0.00179994	0.0346642	0.0301279	evm.model.chr30.1.248/evm.model.chr17.1.282.1/evm.model.chr12.1.49.1/evm.model.chr28.1.625/evm.model.chr7.1.1091/evm.model.chr16.1.694/evm.model.chr26.1.6/evm.model.chr9.1.463	8
GO:0040018	positive regulation of multicellular organism growth	0.00182103	0.0348919	0.0303259	evm.model.chr24.1.532/evm.model.chr7.1.1084/evm.model.chr9.1.672/evm.model.chr22.1.87/evm.model.chr9.1.319/evm.model.chr15.1.37/evm.model.chr32.1.239/evm.model.chr5.1.784/evm.model.chr24.1.110/evm.model.chr26.1.209/evm.model.chr15.1.217/evm.model.chr8.1.459.1/evm.model.chr4.1.347	13
GO:0034109	homotypic cell-cell adhesion	0.00182409	0.0348919	0.0303259	evm.model.chr1.1.1055_evm.model.chr1.1.1054/evm.model.chr11.1.133.2/evm.model.chr30.1.248/evm.model.chr28.1.625/evm.model.chr5.1.760/evm.model.chr6.1.531/evm.model.chr11.1.259_evm.model.chr11.1.258/evm.model.chr2.1.239_evm.model.chr2.1.240/evm.model.chrX.537/evm.model.chr11.1.96	10
GO:0060325	face morphogenesis	0.00191904	0.0365845	0.031797	evm.model.chr13.1.858_evm.model.chr13.1.856/evm.model.chr12.1.328.1/evm.model.chr4.1.856/evm.model.chr17.1.230/evm.model.chr9.1.760/evm.model.chr1.1.1123/evm.model.chr9.1.694	7
GO:0010770	positive regulation of cell morphogenesis involved in differentiation	0.00193563	0.0367769	0.0319642	evm.model.chr21.1.289/evm.model.chr26.1.128.1/evm.model.chr24.1.532/evm.model.chr20.1.289/evm.model.chr22.1.329.1/evm.model.chr18.1.250.1/evm.model.chr5.1.33/evm.model.chr26.1.127/evm.model.chr14.1.103/evm.model.chr3.1.808/evm.model.chr16.1.694/evm.model.chr12.1.13.2/evm.model.chrX.1083_evm.model.chrX.1082/evm.model.chr15.1.77/evm.model.chr25.1.787.1/evm.model.chr28.1.609/evm.model.chr2.1.1727_ev…	23
GO:0060349	bone morphogenesis	0.00198853	0.0376557	0.032728	evm.model.chr25.1.543/evm.model.chr9.1.129/evm.model.chr25.1.395/evm.model.chr12.1.49.1/evm.model.chr19.1.153/evm.model.chr13.1.858_evm.model.chr13.1.856/evm.model.chr25.1.792/evm.model.chr16.1.37_evm.model.chr16.1.38/evm.model.chr5.1.246/evm.model.chr4.1.856/evm.model.chr15.1.217/evm.model.chr30.1.26_evm.model.chr30.1.27	12
GO:0003007	heart morphogenesis	0.00200219	0.0377879	0.0328429	evm.model.chr7.1.648/evm.model.chr1.1.1050/evm.model.chr9.1.129/evm.model.HiC_scaffold_34.90/evm.model.chr26.1.128.1/evm.model.chr32.1.52/evm.model.chr26.1.127/evm.model.chr30.1.175/evm.model.chr1.1.1252_evm.model.chr1.1.1253/evm.model.chr12.1.49.1/evm.model.chr19.1.153/evm.model.chr13.1.858_evm.model.chr13.1.856/evm.model.chr5.1.795/evm.model.chr7.1.1091/evm.model.chr3.1.798/evm.model.chr23.1.55…	29
GO:0016126	sterol biosynthetic process	0.00200986	0.0378068	0.0328593	evm.model.chr15.1.208/evm.model.chr9.1.319/evm.model.chr2.1.1472/evm.model.chr17.1.248.1/evm.model.chr2.1.719.2/evm.model.chr7.1.250/evm.model.chr12.1.440.1/evm.model.chr2.1.2130/evm.model.chr4.1.93_evm.model.chr4.1.92/evm.model.chr1.1.624	10
GO:0048738	cardiac muscle tissue development	0.00202797	0.038021	0.0330454	evm.model.chr11.1.133.2/evm.model.chr7.1.648/evm.model.chr9.1.129/evm.model.chr12.1.477/evm.model.chr22.1.329.1/evm.model.chr17.1.265.1/evm.model.chr5.1.214/evm.model.chr15.1.141/evm.model.chr19.1.153/evm.model.chr1.1.188/evm.model.chr28.1.625/evm.model.chr13.1.858_evm.model.chr13.1.856/evm.model.chr11.1.296_evm.model.chr11.1.297/evm.model.chr2.1.1077/evm.model.chr28.1.609/evm.model.chr21.1.252/e…	23
GO:0032506	cytokinetic process	0.00212753	0.039756	0.0345534	evm.model.chr30.1.175/evm.model.chr6.1.173/evm.model.chr10.1.409.1/evm.model.chr12.1.463/evm.model.chr4.1.662_evm.model.chr4.1.660/evm.model.chr21.1.563/evm.model.chr1.1.730/evm.model.chr31.1.165_evm.model.chr31.1.164/evm.model.chr2.1.1752.2/evm.model.chr20.1.650/evm.model.chrX.673.1	11
GO:0001763	morphogenesis of a branching structure	0.00215668	0.0400719	0.0348279	evm.model.chr29.1.62/evm.model.chr9.1.129/evm.model.chr4.1.738/evm.model.chr32.1.195/evm.model.chr1.1.867/evm.model.chr3.1.315.1/evm.model.chrX.66/evm.model.chr8.1.646/evm.model.chr2.1.2046/evm.model.chr7.1.95/evm.model.chr12.1.284/evm.model.chr25.1.787.1/evm.model.chr23.1.553_evm.model.chr23.1.554/evm.model.chr28.1.609/evm.model.chr17.1.131/evm.model.chr19.1.130/evm.model.chr29.1.329/evm.model.c…	25
GO:0097105	presynaptic membrane assembly	0.00215859	0.0400719	0.0348279	evm.model.chr6.1.747/evm.model.chr1.1.1050/evm.model.chr18.1.250.1/evm.model.chr6.1.746/evm.model.chr11.1.819/evm.model.chr9.1.463	6
GO:0051282	regulation of sequestering of calcium ion	0.00218016	0.0402103	0.0349483	evm.model.chr7.1.470/evm.model.chr7.1.469/evm.model.chr20.1.289/evm.model.chr17.1.265.1/evm.model.chr1.1.188/evm.model.chr13.1.858_evm.model.chr13.1.856/evm.model.chr17.1.308/evm.model.chr12.1.328.1/evm.model.chr19.1.112/evm.model.chr11.1.259_evm.model.chr11.1.258/evm.model.chr17.1.131/evm.model.chr5.1.246/evm.model.chr14.1.59_evm.model.chr14.1.58/evm.model.chr27.1.357	14
GO:0006695	cholesterol biosynthetic process	0.00219778	0.0402103	0.0349483	evm.model.chr15.1.208/evm.model.chr9.1.319/evm.model.chr2.1.1472/evm.model.chr17.1.248.1/evm.model.chr2.1.719.2/evm.model.chr7.1.250/evm.model.chr12.1.440.1/evm.model.chr2.1.2130/evm.model.chr1.1.624	9
GO:0021955	central nervous system neuron axonogenesis	0.00219778	0.0402103	0.0349483	evm.model.chr10.1.420/evm.model.chr1.1.1340/evm.model.chr22.1.87/evm.model.chr14.1.103/evm.model.chr23.1.553_evm.model.chr23.1.554/evm.model.chr2.1.239_evm.model.chr2.1.240/evm.model.chr10.1.232.1/evm.model.chr4.1.312/evm.model.chr9.1.463	9
GO:0035317	imaginal disc-derived wing hair organization	0.00219778	0.0402103	0.0349483	evm.model.chr21.1.289/evm.model.chr32.1.52/evm.model.chr13.1.847.1/evm.model.chr2.1.1077/evm.model.chr25.1.680/evm.model.chr1.1.730/evm.model.chr20.1.650/evm.model.chr19.1.305/evm.model.chr3.1.723.1	9
GO:0006929	substrate-dependent cell migration	0.00220865	0.0402103	0.0349483	evm.model.chr26.1.128.1/evm.model.chr4.1.738/evm.model.chr7.1.156/evm.model.chr26.1.127/evm.model.chr12.1.49.1/evm.model.chr2.1.1077/evm.model.chr30.1.90	7
GO:0021602	cranial nerve morphogenesis	0.00220865	0.0402103	0.0349483	evm.model.chr22.1.278_evm.model.chr22.1.279/evm.model.chr4.1.738/evm.model.chrX.66/evm.model.chr23.1.553_evm.model.chr23.1.554/evm.model.chr4.1.856/evm.model.chr4.1.312/evm.model.chr30.1.90	7
GO:0110053	regulation of actin filament organization	0.00224491	0.0407393	0.035408	evm.model.chr7.1.648/evm.model.chr22.1.329.1/evm.model.chr22.1.195/evm.model.chrX.359/evm.model.chr30.1.175/evm.model.chr3.1.315.1/evm.model.chr7.1.241/evm.model.chr13.1.806/evm.model.chr15.1.37/evm.model.chr1.1.796/evm.model.chr6.1.173/evm.model.chr7.1.474/evm.model.chr6.1.531/evm.model.chr7.1.165/evm.model.chr28.1.609/evm.model.chr23.1.542.1/evm.model.chr1.1.730/evm.model.chr8.1.459.1/evm.model…	26
GO:0035011	melanotic encapsulation of foreign target	0.00229339	0.0413541	0.0359424	evm.model.chr26.1.105/evm.model.chr8.1.646/evm.model.chr26.1.106/evm.model.chr23.1.553_evm.model.chr23.1.554/evm.model.chr6.1.18_evm.model.chr6.1.19/evm.model.chr26.1.104/evm.model.chrX.673.1/evm.model.chr9.1.463	8
GO:0071709	membrane assembly	0.00229339	0.0413541	0.0359424	evm.model.chr22.1.278_evm.model.chr22.1.279/evm.model.chr6.1.747/evm.model.chr1.1.1050/evm.model.chr18.1.250.1/evm.model.chr6.1.746/evm.model.chr8.1.288/evm.model.chr11.1.819/evm.model.chr9.1.463	8
GO:0099172	presynapse organization	0.00233139	0.0419058	0.0364218	evm.model.chr6.1.747/evm.model.chr11.1.133.2/evm.model.chr1.1.1050/evm.model.chr30.1.248/evm.model.chr18.1.250.1/evm.model.chr6.1.746/evm.model.chr28.1.625/evm.model.chrX.1083_evm.model.chrX.1082/evm.model.chr10.1.232.1/evm.model.chr21.1.337/evm.model.chr11.1.819/evm.model.chr9.1.463	12
GO:0043583	ear development	0.00234659	0.0419745	0.0364815	evm.model.chr9.1.129/evm.model.chr20.1.289/evm.model.chr29.1.210/evm.model.chr13.1.714.1/evm.model.chr7.1.1084/evm.model.chr4.1.579_evm.model.chr4.1.578/evm.model.chr13.1.858_evm.model.chr13.1.856/evm.model.chr28.1.311/evm.model.chr5.1.795/evm.model.chr6.1.130/evm.model.chr1.1.796/evm.model.chr25.1.581/evm.model.chr23.1.553_evm.model.chr23.1.554/evm.model.chr32.1.76.4/evm.model.chr32.1.87/evm.mod…	24
GO:0061351	neural precursor cell proliferation	0.00235004	0.0419745	0.0364815	evm.model.chr22.1.278_evm.model.chr22.1.279/evm.model.chr9.1.129/evm.model.chr29.1.210/evm.model.chr11.1.298/evm.model.chr1.1.867/evm.model.chr13.1.847.1/evm.model.chr11.1.296_evm.model.chr11.1.297/evm.model.chr5.1.795/evm.model.chr14.1.103/evm.model.chr2.1.1077/evm.model.chr8.1.646/evm.model.chr2.1.2046/evm.model.chr3.1.1343.1/evm.model.chr23.1.553_evm.model.chr23.1.554/evm.model.chr8.1.96/evm.m…	25
GO:0021785	branchiomotor neuron axon guidance	0.00240798	0.0424735	0.0369153	evm.model.chr4.1.738/evm.model.chrX.66/evm.model.chr10.1.232.1/evm.model.chr4.1.312	4
GO:0031223	auditory behavior	0.00240798	0.0424735	0.0369153	evm.model.chr6.1.747/evm.model.chr6.1.746/evm.model.chr15.1.250/evm.model.chr27.1.357	4
GO:0048340	paraxial mesoderm morphogenesis	0.00240798	0.0424735	0.0369153	evm.model.chr7.1.165/evm.model.chr21.1.337/evm.model.chr17.1.230/evm.model.chr27.1.357	4
GO:0051014	actin filament severing	0.00240798	0.0424735	0.0369153	evm.model.chr13.1.36/evm.model.chr1.1.730/evm.model.chr13.1.35/evm.model.chr20.1.650	4
GO:0008406	gonad development	0.00243099	0.0427462	0.0371523	evm.model.chr30.1.248/evm.model.chr26.1.128.1/evm.model.chr4.1.738/evm.model.chr32.1.195/evm.model.chr25.1.395/evm.model.chr26.1.127/evm.model.chr1.1.867/evm.model.chr15.1.208/evm.model.chr15.1.318/evm.model.chr22.1.87/evm.model.chr13.1.806/evm.model.chr28.1.625/evm.model.chr13.1.858_evm.model.chr13.1.856/evm.model.chr28.1.311/evm.model.chr14.1.103/evm.model.chr8.1.646/evm.model.chr20.1.337/evm.m…	33
GO:0035316	non-sensory hair organization	0.00243859	0.0427471	0.0371531	evm.model.chr21.1.289/evm.model.chr32.1.52/evm.model.chr13.1.847.1/evm.model.chr2.1.1077/evm.model.chr25.1.680/evm.model.chr1.1.730/evm.model.chr20.1.650/evm.model.chr19.1.305/evm.model.chr3.1.723.1	9
GO:0032526	response to retinoic acid	0.00249385	0.0435808	0.0378777	evm.model.chr20.1.289/evm.model.chr25.1.395/evm.model.chr4.1.873/evm.model.chr26.1.105/evm.model.chr19.1.153/evm.model.chr13.1.858_evm.model.chr13.1.856/evm.model.chr24.1.290/evm.model.chr25.1.581/evm.model.chr26.1.106/evm.model.chr23.1.553_evm.model.chr23.1.554/evm.model.chr26.1.104/evm.model.chr26.1.209/evm.model.chr21.1.337/evm.model.chr30.1.26_evm.model.chr30.1.27/evm.model.chr3.1.513.2	15
GO:1901879	regulation of protein depolymerization	0.0025226	0.0439476	0.0381965	evm.model.chr10.1.420/evm.model.chr7.1.648/evm.model.chr12.1.328.1/evm.model.chr15.1.77/evm.model.chr6.1.531/evm.model.chr25.1.787.1/evm.model.chr1.1.730/evm.model.chr2.1.210/evm.model.chr6.1.812/evm.model.chr28.1.84/evm.model.chr11.1.96	11
GO:0065001	specification of axis polarity	0.00254384	0.0441816	0.0383999	evm.model.chr20.1.289/evm.model.chr1.1.867/evm.model.chr2.1.1472/evm.model.chr13.1.847.1/evm.model.chr32.1.87/evm.model.chr21.1.337	6
GO:1900746	regulation of vascular endothelial growth factor signaling pathway	0.00256383	0.0443926	0.0385832	evm.model.chr26.1.128.1/evm.model.chr24.1.468/evm.model.chr26.1.127/evm.model.chr27.1.146/evm.model.chr32.1.315	5
GO:0045926	negative regulation of growth	0.00265434	0.045645	0.0396718	evm.model.chr4.1.738/evm.model.chr23.1.273/evm.model.chr20.1.515_evm.model.chr20.1.516/evm.model.chr30.1.39/evm.model.chr1.1.1252_evm.model.chr1.1.1253/evm.model.chr14.1.329/evm.model.chr7.1.608/evm.model.chr17.1.34_evm.model.chr17.1.35/evm.model.chr30.1.37_evm.model.chr30.1.38/evm.model.chr6.1.645/evm.model.chr22.1.87/evm.model.chr9.1.319/evm.model.chr19.1.153/evm.model.chrX.66/evm.model.chr13.1…	30
GO:0050921	positive regulation of chemotaxis	0.00266001	0.045645	0.0396718	evm.model.chr21.1.289/evm.model.chr24.1.532/evm.model.chr20.1.289/evm.model.chr11.1.19/evm.model.chr19.1.153/evm.model.chr1.1.890/evm.model.chr24.1.229/evm.model.chr7.1.165/evm.model.chr32.1.315/evm.model.chr4.1.407/evm.model.chr2.1.239_evm.model.chr2.1.240/evm.model.chr16.1.247.1/evm.model.chr21.1.337/evm.model.chr3.1.714/evm.model.chr24.1.230/evm.model.chr30.1.90/evm.model.chr9.1.463	17
GO:0006582	melanin metabolic process	0.00266034	0.045645	0.0396718	evm.model.chr26.1.105/evm.model.chr14.1.103/evm.model.chr8.1.646/evm.model.chr26.1.106/evm.model.chr23.1.553_evm.model.chr23.1.554/evm.model.chr6.1.18_evm.model.chr6.1.19/evm.model.chr26.1.104/evm.model.chr21.1.337/evm.model.chrX.673.1/evm.model.chr9.1.463	10
GO:0045669	positive regulation of osteoblast differentiation	0.00269988	0.0461834	0.0401397	evm.model.chr25.1.543/evm.model.chr25.1.395/evm.model.chr19.1.153/evm.model.chr3.1.432/evm.model.chr24.1.290/evm.model.chr3.1.798/evm.model.chr4.1.856/evm.model.chr5.1.765/evm.model.chr12.1.153	9
GO:0051271	negative regulation of cellular component movement	0.00287032	0.048828	0.0424383	evm.model.chr22.1.278_evm.model.chr22.1.279/evm.model.chr7.1.648/evm.model.chr26.1.128.1/evm.model.chr4.1.738/evm.model.chr24.1.468/evm.model.chr26.1.127/evm.model.chr30.1.175/evm.model.chr9.1.644/evm.model.chr7.1.930/evm.model.chr14.1.329/evm.model.chr5.1.302/evm.model.chr22.1.87/evm.model.chrX.66/evm.model.chr14.1.358/evm.model.chr4.1.279/evm.model.chr10.1.409.1/evm.model.chr13.1.36/evm.model.c…	26
GO:0008039	synaptic target recognition	0.00288712	0.048828	0.0424383	evm.model.chr1.1.1050/evm.model.chr30.1.248/evm.model.chr26.1.128.1/evm.model.chr26.1.127/evm.model.chr3.1.315.1/evm.model.chr3.1.425/evm.model.chr28.1.625/evm.model.chr12.1.284	8
GO:0021952	central nervous system projection neuron axonogenesis	0.00288802	0.048828	0.0424383	evm.model.chr10.1.420/evm.model.chr1.1.1340/evm.model.chr22.1.87/evm.model.chr14.1.103/evm.model.chr23.1.553_evm.model.chr23.1.554/evm.model.chr10.1.232.1/evm.model.chr4.1.312	7
GO:0071229	cellular response to acid chemical	0.00288898	0.048828	0.0424383	evm.model.chr20.1.289/evm.model.chr14.1.359/evm.model.chr4.1.873/evm.model.chr11.1.19/evm.model.chr26.1.105/evm.model.chr15.1.141/evm.model.chr2.1.1472/evm.model.chr14.1.358/evm.model.chr5.1.1025_evm.model.chr5.1.1026/evm.model.chr24.1.290/evm.model.chr25.1.581/evm.model.chr7.1.95/evm.model.chr26.1.106/evm.model.chr23.1.553_evm.model.chr23.1.554/evm.model.chr17.1.131/evm.model.chr9.1.858/evm.mode…	22
GO:0035265	organ growth	0.00291349	0.0490957	0.0426709	evm.model.chr11.1.133.2/evm.model.chr9.1.129/evm.model.chr12.1.477/evm.model.chr32.1.195/evm.model.chr17.1.265.1/evm.model.chr15.1.318/evm.model.chr7.1.608/evm.model.chr9.1.319/evm.model.chr15.1.141/evm.model.chr19.1.153/evm.model.chr28.1.625/evm.model.chr13.1.858_evm.model.chr13.1.856/evm.model.chr3.1.432/evm.model.chr7.1.165/evm.model.chr8.1.18.1/evm.model.chr28.1.609/evm.model.chr1.1.1264/evm.…	24
GO:0007009	plasma membrane organization	0.00293477	0.0493076	0.042855	evm.model.HiC_scaffold_34.90/evm.model.chr1.1.807.2/evm.model.chr6.1.309.1/evm.model.chr13.1.858_evm.model.chr13.1.856/evm.model.chr24.1.229/evm.model.chr2.1.1077/evm.model.chr12.1.463/evm.model.chr2.1.1958.1/evm.model.chr24.1.230/evm.model.chrX.673.1/evm.model.chr3.1.723.1/evm.model.chr9.1.463	12
GO:0048546	digestive tract morphogenesis	0.00297543	0.0496729	0.0431725	evm.model.chr9.1.129/evm.model.chr28.1.708/evm.model.chr30.1.175/evm.model.chr28.1.709/evm.model.chr2.1.1077/evm.model.chr8.1.646/evm.model.chr10.1.409.1/evm.model.chr23.1.553_evm.model.chr23.1.554/evm.model.chr7.1.165/evm.model.chr32.1.87/evm.model.chr5.1.484.1/evm.model.chr21.1.337/evm.model.chr19.1.298/evm.model.chr20.1.650/evm.model.chr24.1.82/evm.model.chr30.1.90/evm.model.chr3.1.723.1	17
GO:0001953	negative regulation of cell-matrix adhesion	0.00297848	0.0496729	0.0431725	evm.model.chr10.1.437/evm.model.chr30.1.175/evm.model.chr12.1.13.2/evm.model.chrX.1083_evm.model.chrX.1082/evm.model.chr26.1.6/evm.model.chr9.1.463	6
GO:0061045	negative regulation of wound healing	0.00298283	0.0496729	0.0431725	evm.model.chr1.1.1055_evm.model.chr1.1.1054/evm.model.chr19.1.153/evm.model.chr17.1.308/evm.model.chrX.1083_evm.model.chrX.1082/evm.model.chr7.1.250/evm.model.chr7.1.165/evm.model.chr11.1.259_evm.model.chr11.1.258/evm.model.chr26.1.6/evm.model.chr9.1.463	9
