# Supplementary material for: Single-cell transcriptome analysis reveals elongation and ossification characteristics of antlers
Source: Front Vet Sci. 2025 Nov 26;12:1658210. doi: 10.3389/fvets.2025.1658210 (PMC12690211; doi:10.3389/fvets.2025.1658210)
Supplement: SUPPLEMENTARY TABLE S2 — GO enrichment analysis of highly expressed genes in ASCs. [file Table_3.XLSX]

## Sheet: Sheet1
ID	Description	pvalue	p.adjust	qvalue	geneID	Count
GO:0060173	limb development	1.61891e-14	9.38646e-11	8.05367e-11	evm.model.chr2.1.1529/evm.model.chr2.1.2110/evm.model.chr3.1.94/evm.model.chr3.1.442/evm.model.chr4.1.279/evm.model.chr4.1.433/evm.model.chr5.1.1356/evm.model.chr5.1.765/evm.model.chr5.1.1028/evm.model.chr6.1.814/evm.model.chr6.1.130/evm.model.chr6.1.987/evm.model.chr6.1.899/evm.model.chr7.1.946.3/evm.model.chr9.1.129/evm.model.chr11.1.819/evm.model.chr11.1.22/evm.model.chr12.1.328.1/evm.model.ch…	44
GO:0035108	limb morphogenesis	2.10394e-13	6.09933e-10	5.23328e-10	evm.model.chr2.1.1529/evm.model.chr2.1.2110/evm.model.chr3.1.442/evm.model.chr4.1.433/evm.model.chr5.1.1356/evm.model.chr5.1.765/evm.model.chr5.1.1028/evm.model.chr6.1.814/evm.model.chr6.1.130/evm.model.chr6.1.987/evm.model.chr6.1.899/evm.model.chr9.1.129/evm.model.chr11.1.819/evm.model.chr11.1.22/evm.model.chr12.1.328.1/evm.model.chr12.1.284/evm.model.chr13.1.221/evm.model.chr13.1.714.1/evm.mode…	37
GO:0008045	motor neuron axon guidance	3.91387e-11	6.7005e-08	5.74909e-08	evm.model.chr1.1.105/evm.model.chr2.1.1072/evm.model.chr3.1.425/evm.model.chr4.1.738/evm.model.chr5.1.1356/evm.model.chr5.1.907.1/evm.model.chr7.1.112_evm.model.chr7.1.111/evm.model.chr8.1.90/evm.model.chr10.1.232.1/evm.model.chr11.1.133.2/evm.model.chr11.1.314/evm.model.chr12.1.284/evm.model.chr12.1.49.1/evm.model.chr13.1.221/evm.model.chr13.1.806/evm.model.chr14.1.103/evm.model.chr18.1.250.1/ev…	30
GO:0030111	regulation of Wnt signaling pathway	5.43648e-11	6.7005e-08	5.74909e-08	evm.model.chr1.1.1252_evm.model.chr1.1.1253/evm.model.chr1.1.105/evm.model.chr2.1.263.1/evm.model.chr2.1.1529/evm.model.chr2.1.2110/evm.model.chr3.1.1047/evm.model.chr3.1.444_evm.model.chr3.1.445/evm.model.chr3.1.976/evm.model.chr3.1.957/evm.model.chr4.1.899/evm.model.chr4.1.647/evm.model.chr4.1.433/evm.model.chr4.1.900/evm.model.chr4.1.621.1/evm.model.chr5.1.131/evm.model.chr5.1.1235/evm.model.c…	55
GO:1902667	regulation of axon guidance	5.77829e-11	6.7005e-08	5.74909e-08	evm.model.chr2.1.1072/evm.model.chr4.1.738/evm.model.chr5.1.907.1/evm.model.chr7.1.112_evm.model.chr7.1.111/evm.model.chr8.1.90/evm.model.chr8.1.553.1/evm.model.chr10.1.232.1/evm.model.chr13.1.221/evm.model.chr18.1.250.1/evm.model.chr20.1.517/evm.model.chr21.1.289/evm.model.chr21.1.337/evm.model.chr22.1.87/evm.model.chr23.1.553_evm.model.chr23.1.554/evm.model.chr23.1.259_evm.model.chr23.1.260/evm…	25
GO:2000027	regulation of animal organ morphogenesis	8.67274e-11	8.38076e-08	7.19077e-08	evm.model.chr1.1.1252_evm.model.chr1.1.1253/evm.model.chr1.1.51/evm.model.chr1.1.105/evm.model.chr2.1.1529/evm.model.chr2.1.2064/evm.model.chr2.1.2017/evm.model.chr2.1.2110/evm.model.chr3.1.94/evm.model.chr3.1.915/evm.model.chr3.1.442/evm.model.chr4.1.279/evm.model.chr4.1.620/evm.model.chr6.1.219_evm.model.chr6.1.220/evm.model.chr7.1.112_evm.model.chr7.1.111/evm.model.chr7.1.488_evm.model.chr7.1.…	49
GO:0022612	gland morphogenesis	1.08764e-10	8.61513e-08	7.39186e-08	evm.model.chr1.1.105/evm.model.chr2.1.1072/evm.model.chr2.1.1077/evm.model.chr3.1.94/evm.model.chr4.1.279/evm.model.chr4.1.647/evm.model.chr4.1.433/evm.model.chr4.1.738/evm.model.chr5.1.1356/evm.model.chr6.1.173/evm.model.chr7.1.1033/evm.model.chr8.1.756_evm.model.chr8.1.760/evm.model.chr8.1.90/evm.model.chr9.1.129/evm.model.chr12.1.284/evm.model.chr12.1.318/evm.model.chr13.1.144/evm.model.chr13.…	42
GO:0030198	extracellular matrix organization	1.1887e-10	8.61513e-08	7.39186e-08	evm.model.chr1.1.1123/evm.model.chr1.1.746_evm.model.chr1.1.747/evm.model.chr1.1.105/evm.model.chr1.1.1340/evm.model.chr2.1.2110/evm.model.chr3.1.425/evm.model.chr4.1.873/evm.model.chr5.1.458/evm.model.chr5.1.765/evm.model.chr5.1.1028/evm.model.chr5.1.1376/evm.model.chr5.1.118/evm.model.chr6.1.173/evm.model.chr6.1.519.1/evm.model.chr7.1.1091/evm.model.chr7.1.156/evm.model.chr7.1.946.3/evm.model.c…	51
GO:0010171	body morphogenesis	3.50349e-10	2.25702e-07	1.93655e-07	evm.model.chr1.1.1123/evm.model.chr1.1.780.1/evm.model.chr3.1.1376/evm.model.chr3.1.976/evm.model.chr5.1.27/evm.model.chr6.1.604/evm.model.chr6.1.899/evm.model.chr7.1.488_evm.model.chr7.1.487/evm.model.chr7.1.1033/evm.model.chr8.1.553.1/evm.model.chr10.1.232.1/evm.model.chr12.1.328.1/evm.model.chr13.1.858_evm.model.chr13.1.856/evm.model.chr20.1.483/evm.model.chr21.1.160/evm.model.chr21.1.581/evm.…	31
GO:0035113	embryonic appendage morphogenesis	1.13473e-09	6.57917e-07	5.64499e-07	evm.model.chr2.1.1529/evm.model.chr2.1.2110/evm.model.chr3.1.442/evm.model.chr4.1.433/evm.model.chr5.1.1356/evm.model.chr5.1.765/evm.model.chr5.1.1028/evm.model.chr6.1.130/evm.model.chr6.1.987/evm.model.chr6.1.899/evm.model.chr11.1.819/evm.model.chr11.1.22/evm.model.chr13.1.714.1/evm.model.chr13.1.858_evm.model.chr13.1.856/evm.model.chr15.1.248/evm.model.chr16.1.583/evm.model.chr19.1.191/evm.mode…	29
GO:0030326	embryonic limb morphogenesis	1.75031e-09	9.22572e-07	7.91576e-07	evm.model.chr2.1.1529/evm.model.chr2.1.2110/evm.model.chr3.1.442/evm.model.chr4.1.433/evm.model.chr5.1.1356/evm.model.chr5.1.765/evm.model.chr5.1.1028/evm.model.chr6.1.130/evm.model.chr6.1.987/evm.model.chr6.1.899/evm.model.chr11.1.819/evm.model.chr11.1.22/evm.model.chr13.1.714.1/evm.model.chr13.1.858_evm.model.chr13.1.856/evm.model.chr15.1.248/evm.model.chr16.1.583/evm.model.chr19.1.191/evm.mode…	28
GO:0043062	extracellular structure organization	3.17677e-09	1.35041e-06	1.15867e-06	evm.model.chr1.1.1123/evm.model.chr1.1.746_evm.model.chr1.1.747/evm.model.chr1.1.105/evm.model.chr1.1.1340/evm.model.chr2.1.2110/evm.model.chr3.1.425/evm.model.chr4.1.873/evm.model.chr5.1.458/evm.model.chr5.1.765/evm.model.chr5.1.1028/evm.model.chr5.1.1376/evm.model.chr5.1.118/evm.model.chr6.1.173/evm.model.chr6.1.519.1/evm.model.chr7.1.1091/evm.model.chr7.1.156/evm.model.chr7.1.946.3/evm.model.c…	52
GO:0008038	neuron recognition	3.25933e-09	1.35041e-06	1.15867e-06	evm.model.chr1.1.105/evm.model.chr3.1.315.1/evm.model.chr3.1.425/evm.model.chr4.1.738/evm.model.chr4.1.805.1/evm.model.chr5.1.33/evm.model.chr5.1.1356/evm.model.chr7.1.112_evm.model.chr7.1.111/evm.model.chr8.1.90/evm.model.chr8.1.553.1/evm.model.chr9.1.171/evm.model.chr10.1.232.1/evm.model.chr11.1.133.2/evm.model.chr11.1.314/evm.model.chr12.1.284/evm.model.chr12.1.49.1/evm.model.chr21.1.289/evm.m…	33
GO:0060560	developmental growth involved in morphogenesis	3.26074e-09	1.35041e-06	1.15867e-06	evm.model.chr1.1.1252_evm.model.chr1.1.1253/evm.model.chr1.1.952/evm.model.chr2.1.1072/evm.model.chr2.1.2110/evm.model.chr3.1.315.1/evm.model.chr3.1.293.1/evm.model.chr4.1.738/evm.model.chr5.1.33/evm.model.chr5.1.27/evm.model.chr5.1.907.1/evm.model.chr5.1.1394/evm.model.chr6.1.707.1/evm.model.chr7.1.498/evm.model.chr7.1.112_evm.model.chr7.1.111/evm.model.chr7.1.1126.1/evm.model.chr8.1.100/evm.mod…	54
GO:0016331	morphogenesis of embryonic epithelium	4.2368e-09	1.63766e-06	1.40513e-06	evm.model.chr1.1.1252_evm.model.chr1.1.1253/evm.model.chr2.1.1529/evm.model.chr2.1.2110/evm.model.chr2.1.1077/evm.model.chr3.1.293.1/evm.model.chr5.1.27/evm.model.chr5.1.1394/evm.model.chr8.1.18.1/evm.model.chr8.1.103/evm.model.chr8.1.646/evm.model.chr8.1.553.1/evm.model.chr9.1.264/evm.model.chr9.1.73/evm.model.chr9.1.129/evm.model.chr12.1.284/evm.model.chr12.1.49.1/evm.model.chr13.1.806/evm.mode…	48
GO:0007224	smoothened signaling pathway	1.53889e-08	5.57654e-06	4.78472e-06	evm.model.chr1.1.105/evm.model.chr2.1.1529/evm.model.chr2.1.1775/evm.model.chr4.1.433/evm.model.chr5.1.1356/evm.model.chr6.1.130/evm.model.chr8.1.332/evm.model.chr8.1.691/evm.model.chr9.1.616.1/evm.model.chr9.1.264/evm.model.chr9.1.129/evm.model.chr10.1.223/evm.model.chr10.1.195/evm.model.chr10.1.48/evm.model.chr11.1.22/evm.model.chr12.1.284/evm.model.chr13.1.714.1/evm.model.chr13.1.715/evm.model…	32
GO:0048588	developmental cell growth	1.72651e-08	5.88842e-06	5.05232e-06	evm.model.chr1.1.952/evm.model.chr2.1.1072/evm.model.chr3.1.838/evm.model.chr3.1.315.1/evm.model.chr4.1.738/evm.model.chr5.1.33/evm.model.chr5.1.907.1/evm.model.chr5.1.1394/evm.model.chr6.1.707.1/evm.model.chr7.1.498/evm.model.chr7.1.112_evm.model.chr7.1.111/evm.model.chr7.1.1126.1/evm.model.chr8.1.100/evm.model.chr8.1.409/evm.model.chr8.1.90/evm.model.chr9.1.93/evm.model.chr9.1.478/evm.model.chr…	49
GO:0050919	negative chemotaxis	2.53179e-08	8.15519e-06	6.99722e-06	evm.model.chr1.1.952/evm.model.chr1.1.105/evm.model.chr3.1.425/evm.model.chr4.1.738/evm.model.chr5.1.33/evm.model.chr5.1.1356/evm.model.chr7.1.1091/evm.model.chr8.1.409/evm.model.chr8.1.90/evm.model.chr12.1.284/evm.model.chr21.1.337/evm.model.chr23.1.553_evm.model.chr23.1.554/evm.model.chr26.1.127/evm.model.chr26.1.128.1/evm.model.chrX.66	15
GO:0050768	negative regulation of neurogenesis	2.70425e-08	8.25224e-06	7.0805e-06	evm.model.chr2.1.1032/evm.model.chr2.1.1072/evm.model.chr2.1.1036/evm.model.chr3.1.444_evm.model.chr3.1.445/evm.model.chr3.1.874.5/evm.model.chr3.1.442/evm.model.chr4.1.279/evm.model.chr4.1.433/evm.model.chr4.1.738/evm.model.chr5.1.302/evm.model.chr5.1.907.1/evm.model.chr5.1.1028/evm.model.chr5.1.1394/evm.model.chr6.1.707.1/evm.model.chr7.1.498/evm.model.chr7.1.112_evm.model.chr7.1.111/evm.model.…	51
GO:0060828	regulation of canonical Wnt signaling pathway	3.31031e-08	9.5966e-06	8.23397e-06	evm.model.chr1.1.1252_evm.model.chr1.1.1253/evm.model.chr1.1.105/evm.model.chr2.1.263.1/evm.model.chr2.1.1529/evm.model.chr2.1.2110/evm.model.chr3.1.444_evm.model.chr3.1.445/evm.model.chr3.1.976/evm.model.chr4.1.899/evm.model.chr4.1.647/evm.model.chr4.1.433/evm.model.chr4.1.900/evm.model.chr5.1.131/evm.model.chr5.1.1235/evm.model.chr7.1.300.2/evm.model.chr7.1.235/evm.model.chr8.1.756_evm.model.ch…	41
GO:0045995	regulation of embryonic development	4.0521e-08	1.11877e-05	9.59912e-06	evm.model.chr1.1.978/evm.model.chr1.1.1252_evm.model.chr1.1.1253/evm.model.chr1.1.199/evm.model.chr2.1.1529/evm.model.chr2.1.2110/evm.model.chr3.1.293.1/evm.model.chr3.1.442/evm.model.chr5.1.27/evm.model.chr5.1.1356/evm.model.chr6.1.219_evm.model.chr6.1.220/evm.model.chr7.1.112_evm.model.chr7.1.111/evm.model.chr8.1.103/evm.model.chr8.1.17/evm.model.chr9.1.264/evm.model.chr10.1.48/evm.model.chr10.…	40
GO:0060070	canonical Wnt signaling pathway	4.53905e-08	1.19625e-05	1.02639e-05	evm.model.chr1.1.1252_evm.model.chr1.1.1253/evm.model.chr1.1.105/evm.model.chr2.1.263.1/evm.model.chr2.1.1529/evm.model.chr2.1.2110/evm.model.chr3.1.444_evm.model.chr3.1.445/evm.model.chr3.1.976/evm.model.chr3.1.957/evm.model.chr4.1.899/evm.model.chr4.1.647/evm.model.chr4.1.433/evm.model.chr4.1.900/evm.model.chr5.1.131/evm.model.chr5.1.1235/evm.model.chr5.1.1356/evm.model.chr6.1.604/evm.model.chr…	45
GO:0050770	regulation of axonogenesis	7.42176e-08	1.87093e-05	1.60527e-05	evm.model.chr2.1.1072/evm.model.chr3.1.293.1/evm.model.chr4.1.738/evm.model.chr5.1.33/evm.model.chr5.1.907.1/evm.model.chr6.1.707.1/evm.model.chr6.1.172/evm.model.chr7.1.112_evm.model.chr7.1.111/evm.model.chr7.1.960/evm.model.chr8.1.90/evm.model.chr8.1.553.1/evm.model.chr10.1.232.1/evm.model.chr11.1.819/evm.model.chr13.1.221/evm.model.chr14.1.103/evm.model.chr15.1.77/evm.model.chr18.1.250.1/evm.m…	42
GO:0097094	craniofacial suture morphogenesis	1.02469e-07	2.42561e-05	2.08119e-05	evm.model.chr4.1.433/evm.model.chr6.1.899/evm.model.chr7.1.1106/evm.model.chr7.1.1033/evm.model.chr9.1.129/evm.model.chr12.1.49.1/evm.model.chr13.1.858_evm.model.chr13.1.856/evm.model.chr20.1.740.4/evm.model.chr25.1.792	9
GO:0045665	negative regulation of neuron differentiation	1.04588e-07	2.42561e-05	2.08119e-05	evm.model.chr2.1.1072/evm.model.chr3.1.444_evm.model.chr3.1.445/evm.model.chr3.1.874.5/evm.model.chr3.1.442/evm.model.chr4.1.433/evm.model.chr4.1.738/evm.model.chr5.1.302/evm.model.chr5.1.907.1/evm.model.chr5.1.1394/evm.model.chr6.1.707.1/evm.model.chr7.1.498/evm.model.chr7.1.112_evm.model.chr7.1.111/evm.model.chr7.1.95/evm.model.chr8.1.90/evm.model.chr8.1.253.2/evm.model.chr8.1.626/evm.model.chr…	40
GO:0010172	embryonic body morphogenesis	1.10648e-07	2.46744e-05	2.11709e-05	evm.model.chr1.1.780.1/evm.model.chr5.1.27/evm.model.chr8.1.553.1/evm.model.chr21.1.581/evm.model.chr23.1.553_evm.model.chr23.1.554/evm.model.chr23.1.259_evm.model.chr23.1.260/evm.model.chr26.1.6/evm.model.chr26.1.106/evm.model.chr26.1.104/evm.model.chr26.1.105/evm.model.chr27.1.91_evm.model.chr27.1.92/evm.model.chr28.1.486/evm.model.chr28.1.625/evm.model.chr28.1.609/evm.model.chr30.1.248/evm.mod…	17
GO:0048813	dendrite morphogenesis	1.22803e-07	2.63708e-05	2.26264e-05	evm.model.chr2.1.1155/evm.model.chr4.1.433/evm.model.chr4.1.738/evm.model.chr5.1.1028/evm.model.chr6.1.516/evm.model.chr6.1.172/evm.model.chr7.1.112_evm.model.chr7.1.111/evm.model.chr7.1.960/evm.model.chr7.1.95/evm.model.chr8.1.637.1/evm.model.chr8.1.90/evm.model.chr8.1.236/evm.model.chr8.1.626/evm.model.chr8.1.553.1/evm.model.chr9.1.60_evm.model.chr9.1.61/evm.model.chr10.1.420/evm.model.chr11.1.…	46
GO:1905330	regulation of morphogenesis of an epithelium	1.81076e-07	3.74957e-05	3.21717e-05	evm.model.chr1.1.1252_evm.model.chr1.1.1253/evm.model.chr2.1.1529/evm.model.chr2.1.2017/evm.model.chr2.1.2110/evm.model.chr3.1.915/evm.model.chr8.1.103/evm.model.chr8.1.90/evm.model.chr8.1.646/evm.model.chr9.1.129/evm.model.chr10.1.195/evm.model.chr10.1.48/evm.model.chr12.1.284/evm.model.chr13.1.847.1/evm.model.chr15.1.277/evm.model.chr19.1.130/evm.model.chr20.1.483/evm.model.chr21.1.289/evm.mode…	27
GO:0007431	salivary gland development	2.18123e-07	4.36095e-05	3.74173e-05	evm.model.chr1.1.51/evm.model.chr2.1.1077/evm.model.chr3.1.442/evm.model.chr4.1.738/evm.model.chr5.1.1356/evm.model.chr6.1.173/evm.model.chr6.1.219_evm.model.chr6.1.220/evm.model.chr7.1.112_evm.model.chr7.1.111/evm.model.chr7.1.488_evm.model.chr7.1.487/evm.model.chr7.1.1033/evm.model.chr8.1.756_evm.model.chr8.1.760/evm.model.chr8.1.90/evm.model.chr9.1.129/evm.model.chr13.1.858_evm.model.chr13.1.8…	29
GO:0030177	positive regulation of Wnt signaling pathway	2.81098e-07	5.43268e-05	4.66129e-05	evm.model.chr1.1.1252_evm.model.chr1.1.1253/evm.model.chr1.1.105/evm.model.chr2.1.2110/evm.model.chr3.1.444_evm.model.chr3.1.445/evm.model.chr3.1.976/evm.model.chr4.1.647/evm.model.chr5.1.131/evm.model.chr5.1.1028/evm.model.chr7.1.235/evm.model.chr8.1.756_evm.model.chr8.1.760/evm.model.chr9.1.93/evm.model.chr9.1.129/evm.model.chr10.1.195/evm.model.chr11.1.332/evm.model.chr12.1.284/evm.model.chr14…	28
GO:0035120	post-embryonic appendage morphogenesis	2.92984e-07	5.47974e-05	4.70167e-05	evm.model.chr1.1.51/evm.model.chr1.1.1460/evm.model.chr1.1.1381/evm.model.chr2.1.1032/evm.model.chr2.1.1077/evm.model.chr2.1.1036/evm.model.chr3.1.293.1/evm.model.chr4.1.535_evm.model.chr4.1.536/evm.model.chr5.1.1028/evm.model.chr7.1.488_evm.model.chr7.1.487/evm.model.chr7.1.946.3/evm.model.chr8.1.18.1/evm.model.chr8.1.756_evm.model.chr8.1.760/evm.model.chr8.1.736/evm.model.chr9.1.60_evm.model.ch…	48
GO:0001503	ossification	3.53461e-07	6.39225e-05	5.48461e-05	evm.model.chr1.1.1340/evm.model.chr2.1.1958.1/evm.model.chr2.1.2110/evm.model.chr2.1.1587/evm.model.chr3.1.741/evm.model.chr3.1.1376/evm.model.chr3.1.442/evm.model.chr4.1.279/evm.model.chr4.1.433/evm.model.chr5.1.765/evm.model.chr6.1.814/evm.model.chr6.1.821/evm.model.chr6.1.899/evm.model.chr7.1.946.3/evm.model.chr7.1.1033/evm.model.chr8.1.735/evm.model.chr8.1.691/evm.model.chr8.1.236/evm.model.c…	42
GO:0048706	embryonic skeletal system development	3.63822e-07	6.39225e-05	5.48461e-05	evm.model.chr1.1.105/evm.model.chr2.1.1529/evm.model.chr3.1.1376/evm.model.chr3.1.442/evm.model.chr3.1.509/evm.model.chr4.1.433/evm.model.chr5.1.1356/evm.model.chr6.1.130/evm.model.chr6.1.899/evm.model.chr7.1.717/evm.model.chr7.1.1033/evm.model.chr9.1.129/evm.model.chr12.1.284/evm.model.chr12.1.49.1/evm.model.chr13.1.714.1/evm.model.chr13.1.858_evm.model.chr13.1.856/evm.model.chr14.1.112/evm.mode…	25
GO:0010976	positive regulation of neuron projection development	3.92477e-07	6.6929e-05	5.74257e-05	evm.model.chr1.1.890/evm.model.chr2.1.1804/evm.model.chr2.1.1134/evm.model.chr2.1.1072/evm.model.chr2.1.1155/evm.model.chr3.1.881/evm.model.chr4.1.279/evm.model.chr5.1.302/evm.model.chr5.1.33/evm.model.chr5.1.585/evm.model.chr5.1.1313/evm.model.chr6.1.707.1/evm.model.chr6.1.172/evm.model.chr7.1.716/evm.model.chr8.1.90/evm.model.chr8.1.626/evm.model.chr8.1.646/evm.model.chr9.1.616.1/evm.model.chr1…	49
GO:0048737	imaginal disc-derived appendage development	4.97244e-07	8.01369e-05	6.87582e-05	evm.model.chr1.1.51/evm.model.chr1.1.1460/evm.model.chr1.1.1381/evm.model.chr2.1.1032/evm.model.chr2.1.1077/evm.model.chr2.1.1036/evm.model.chr3.1.293.1/evm.model.chr4.1.535_evm.model.chr4.1.536/evm.model.chr5.1.1028/evm.model.chr7.1.488_evm.model.chr7.1.487/evm.model.chr7.1.946.3/evm.model.chr8.1.18.1/evm.model.chr8.1.756_evm.model.chr8.1.760/evm.model.chr8.1.90/evm.model.chr8.1.736/evm.model.ch…	48
GO:0030199	collagen fibril organization	4.97573e-07	8.01369e-05	6.87582e-05	evm.model.chr1.1.746_evm.model.chr1.1.747/evm.model.chr1.1.1340/evm.model.chr2.1.2110/evm.model.chr4.1.873/evm.model.chr5.1.1376/evm.model.chr13.1.858_evm.model.chr13.1.856/evm.model.chr13.1.733/evm.model.chr14.1.358/evm.model.chr14.1.359/evm.model.chr19.1.80_evm.model.chr19.1.81/evm.model.chr24.1.468/evm.model.chr27.1.146/evm.model.HiC_scaffold_34.90	13
GO:0008589	regulation of smoothened signaling pathway	5.61412e-07	8.57866e-05	7.36057e-05	evm.model.chr1.1.105/evm.model.chr2.1.1529/evm.model.chr2.1.1775/evm.model.chr4.1.433/evm.model.chr5.1.1356/evm.model.chr6.1.130/evm.model.chr8.1.691/evm.model.chr9.1.616.1/evm.model.chr9.1.264/evm.model.chr9.1.129/evm.model.chr10.1.223/evm.model.chr10.1.195/evm.model.chr10.1.48/evm.model.chr11.1.22/evm.model.chr12.1.284/evm.model.chr13.1.714.1/evm.model.chr13.1.715/evm.model.chr14.1.203/evm.mode…	23
GO:0030178	negative regulation of Wnt signaling pathway	5.73183e-07	8.57866e-05	7.36057e-05	evm.model.chr1.1.1252_evm.model.chr1.1.1253/evm.model.chr1.1.105/evm.model.chr2.1.263.1/evm.model.chr2.1.2110/evm.model.chr3.1.1047/evm.model.chr4.1.647/evm.model.chr4.1.433/evm.model.chr5.1.1235/evm.model.chr5.1.27/evm.model.chr6.1.604/evm.model.chr7.1.300.2/evm.model.chr7.1.95/evm.model.chr8.1.103/evm.model.chr8.1.691/evm.model.chr9.1.779_evm.model.chr9.1.781/evm.model.chr11.1.819/evm.model.chr…	30
GO:1902668	negative regulation of axon guidance	5.7704e-07	8.57866e-05	7.36057e-05	evm.model.chr4.1.738/evm.model.chr7.1.112_evm.model.chr7.1.111/evm.model.chr8.1.90/evm.model.chr10.1.232.1/evm.model.chr20.1.517/evm.model.chr21.1.337/evm.model.chr22.1.87/evm.model.chrX.66	8
GO:0035114	imaginal disc-derived appendage morphogenesis	7.17102e-07	0.000103944	8.91848e-05	evm.model.chr1.1.51/evm.model.chr1.1.1460/evm.model.chr1.1.1381/evm.model.chr2.1.1032/evm.model.chr2.1.1077/evm.model.chr2.1.1036/evm.model.chr3.1.293.1/evm.model.chr4.1.535_evm.model.chr4.1.536/evm.model.chr5.1.1028/evm.model.chr7.1.488_evm.model.chr7.1.487/evm.model.chr7.1.946.3/evm.model.chr8.1.18.1/evm.model.chr8.1.756_evm.model.chr8.1.760/evm.model.chr8.1.736/evm.model.chr9.1.60_evm.model.ch…	47
GO:0035272	exocrine system development	7.65769e-07	0.000108291	9.29146e-05	evm.model.chr1.1.51/evm.model.chr2.1.1077/evm.model.chr3.1.442/evm.model.chr4.1.738/evm.model.chr5.1.1356/evm.model.chr6.1.173/evm.model.chr6.1.219_evm.model.chr6.1.220/evm.model.chr7.1.112_evm.model.chr7.1.111/evm.model.chr7.1.488_evm.model.chr7.1.487/evm.model.chr7.1.1033/evm.model.chr8.1.756_evm.model.chr8.1.760/evm.model.chr8.1.90/evm.model.chr9.1.129/evm.model.chr13.1.858_evm.model.chr13.1.8…	30
GO:0009952	anterior/posterior pattern specification	8.39724e-07	0.000115922	9.94621e-05	evm.model.chr1.1.1252_evm.model.chr1.1.1253/evm.model.chr2.1.263.1/evm.model.chr2.1.2110/evm.model.chr2.1.1077/evm.model.chr2.1.1472/evm.model.chr3.1.1191.3/evm.model.chr3.1.976/evm.model.chr3.1.442/evm.model.chr4.1.279/evm.model.chr4.1.433/evm.model.chr5.1.33/evm.model.chr5.1.761/evm.model.chr5.1.1380/evm.model.chr5.1.491/evm.model.chr6.1.219_evm.model.chr6.1.220/evm.model.chr6.1.604/evm.model.c…	49
GO:1905489	regulation of sensory neuron axon guidance	9.50311e-07	0.000128137	0.000109943	evm.model.chr2.1.1072/evm.model.chr7.1.112_evm.model.chr7.1.111/evm.model.chr8.1.90/evm.model.chr10.1.232.1/evm.model.chr22.1.87/evm.model.chr26.1.127/evm.model.chr26.1.128.1	7
GO:1904888	cranial skeletal system development	1.15794e-06	0.000152584	0.000130919	evm.model.chr3.1.1376/evm.model.chr3.1.509/evm.model.chr3.1.947/evm.model.chr4.1.433/evm.model.chr6.1.130/evm.model.chr6.1.899/evm.model.chr7.1.717/evm.model.chr7.1.1106/evm.model.chr7.1.1033/evm.model.chr9.1.129/evm.model.chr12.1.49.1/evm.model.chr13.1.714.1/evm.model.chr13.1.858_evm.model.chr13.1.856/evm.model.chr20.1.740.4/evm.model.chr21.1.160/evm.model.chr24.1.492/evm.model.chr25.1.792/evm.m…	19
GO:0010771	negative regulation of cell morphogenesis involved in differentiation	1.24157e-06	0.00015997	0.000137256	evm.model.chr2.1.1072/evm.model.chr4.1.738/evm.model.chr5.1.33/evm.model.chr5.1.907.1/evm.model.chr6.1.707.1/evm.model.chr7.1.112_evm.model.chr7.1.111/evm.model.chr7.1.95/evm.model.chr8.1.90/evm.model.chr8.1.253.2/evm.model.chr8.1.626/evm.model.chr10.1.437/evm.model.chr10.1.232.1/evm.model.chr11.1.819/evm.model.chr19.1.191/evm.model.chr20.1.517/evm.model.chr21.1.337/evm.model.chr22.1.87/evm.model…	21
GO:0048841	regulation of axon extension involved in axon guidance	1.29106e-06	0.00016273	0.000139624	evm.model.chr4.1.738/evm.model.chr5.1.907.1/evm.model.chr7.1.112_evm.model.chr7.1.111/evm.model.chr8.1.90/evm.model.chr10.1.232.1/evm.model.chr13.1.221/evm.model.chr18.1.250.1/evm.model.chr21.1.337/evm.model.chr22.1.87/evm.model.chr24.1.532/evm.model.chr27.1.417/evm.model.chrX.66	12
GO:0030278	regulation of ossification	1.46838e-06	0.000181142	0.000155421	evm.model.chr2.1.2110/evm.model.chr3.1.1376/evm.model.chr3.1.442/evm.model.chr4.1.433/evm.model.chr5.1.765/evm.model.chr6.1.814/evm.model.chr6.1.821/evm.model.chr6.1.899/evm.model.chr7.1.946.3/evm.model.chr7.1.1033/evm.model.chr9.1.264/evm.model.chr9.1.129/evm.model.chr11.1.819/evm.model.chr11.1.807/evm.model.chr13.1.299.1/evm.model.chr13.1.863/evm.model.chr13.1.689/evm.model.chr13.1.858_evm.mode…	28
GO:0035282	segmentation	1.6258e-06	0.000196383	0.000168498	evm.model.chr1.1.1252_evm.model.chr1.1.1253/evm.model.chr1.1.51/evm.model.chr2.1.1032/evm.model.chr2.1.263.1/evm.model.chr2.1.2110/evm.model.chr2.1.1036/evm.model.chr4.1.279/evm.model.chr4.1.433/evm.model.chr4.1.738/evm.model.chr5.1.33/evm.model.chr5.1.761/evm.model.chr5.1.1380/evm.model.chr5.1.491/evm.model.chr6.1.604/evm.model.chr7.1.488_evm.model.chr7.1.487/evm.model.chr8.1.756_evm.model.chr8.…	47
GO:1901861	regulation of muscle tissue development	1.87673e-06	0.000222067	0.000190535	evm.model.chr3.1.741/evm.model.chr3.1.315.1/evm.model.chr6.1.899/evm.model.chr7.1.250/evm.model.chr8.1.332/evm.model.chr9.1.129/evm.model.chr11.1.133.2/evm.model.chr11.1.296_evm.model.chr11.1.297/evm.model.chr12.1.477/evm.model.chr15.1.104/evm.model.chr17.1.87/evm.model.chr17.1.103/evm.model.chr19.1.191/evm.model.chr20.1.483/evm.model.chr20.1.740.4/evm.model.chr20.1.224/evm.model.chr21.1.160/evm.…	26
GO:0060021	roof of mouth development	2.08851e-06	0.000240949	0.000206736	evm.model.chr3.1.741/evm.model.chr4.1.433/evm.model.chr6.1.814/evm.model.chr7.1.1033/evm.model.chr8.1.553.1/evm.model.chr12.1.328.1/evm.model.chr13.1.689/evm.model.chr13.1.714.1/evm.model.chr13.1.858_evm.model.chr13.1.856/evm.model.chr15.1.248/evm.model.chr17.1.311/evm.model.chr18.1.223.1/evm.model.chr20.1.483/evm.model.chr21.1.160/evm.model.chr21.1.337/evm.model.chr23.1.553_evm.model.chr23.1.554…	18
GO:0090263	positive regulation of canonical Wnt signaling pathway	2.11942e-06	0.000240949	0.000206736	evm.model.chr1.1.105/evm.model.chr2.1.2110/evm.model.chr3.1.444_evm.model.chr3.1.445/evm.model.chr3.1.976/evm.model.chr4.1.647/evm.model.chr5.1.131/evm.model.chr7.1.235/evm.model.chr8.1.756_evm.model.chr8.1.760/evm.model.chr9.1.93/evm.model.chr9.1.129/evm.model.chr10.1.195/evm.model.chr11.1.332/evm.model.chr17.1.87/evm.model.chr17.1.223_evm.model.chr17.1.224/evm.model.chr19.1.130/evm.model.chr20.…	23
GO:1990138	neuron projection extension	2.29226e-06	0.000253273	0.00021731	evm.model.chr1.1.952/evm.model.chr2.1.1072/evm.model.chr4.1.738/evm.model.chr5.1.907.1/evm.model.chr5.1.1394/evm.model.chr6.1.707.1/evm.model.chr7.1.498/evm.model.chr7.1.112_evm.model.chr7.1.111/evm.model.chr7.1.1126.1/evm.model.chr8.1.100/evm.model.chr8.1.409/evm.model.chr8.1.90/evm.model.chr9.1.93/evm.model.chr10.1.437/evm.model.chr10.1.420/evm.model.chr10.1.232.1/evm.model.chr13.1.221/evm.mode…	37
GO:0060071	Wnt signaling pathway, planar cell polarity pathway	2.33058e-06	0.000253273	0.00021731	evm.model.chr1.1.1252_evm.model.chr1.1.1253/evm.model.chr2.1.1529/evm.model.chr2.1.2110/evm.model.chr3.1.915/evm.model.chr8.1.103/evm.model.chr8.1.90/evm.model.chr10.1.195/evm.model.chr19.1.130/evm.model.chr20.1.483/evm.model.chr21.1.289/evm.model.chr21.1.337/evm.model.chr24.1.208/evm.model.chr29.1.210/evm.model.chrX.833/evm.model.chrX.373	15
GO:0016319	mushroom body development	2.36633e-06	0.000253273	0.00021731	evm.model.chr5.1.1394/evm.model.chr8.1.90/evm.model.chr8.1.553.1/evm.model.chr9.1.636/evm.model.chr11.1.133.2/evm.model.chr21.1.214/evm.model.chr23.1.553_evm.model.chr23.1.554/evm.model.chr23.1.259_evm.model.chr23.1.260/evm.model.chr25.1.786/evm.model.chr25.1.787.1/evm.model.chr26.1.106/evm.model.chr26.1.127/evm.model.chr26.1.128.1/evm.model.chr26.1.104/evm.model.chr26.1.149/evm.model.chr26.1.157…	19
GO:0048705	skeletal system morphogenesis	2.40255e-06	0.000253273	0.00021731	evm.model.chr2.1.2110/evm.model.chr3.1.1376/evm.model.chr3.1.509/evm.model.chr4.1.647/evm.model.chr4.1.433/evm.model.chr5.1.1356/evm.model.chr5.1.765/evm.model.chr6.1.130/evm.model.chr6.1.899/evm.model.chr7.1.717/evm.model.chr7.1.1106/evm.model.chr7.1.1033/evm.model.chr8.1.90/evm.model.chr8.1.691/evm.model.chr9.1.129/evm.model.chr12.1.284/evm.model.chr12.1.49.1/evm.model.chr13.1.689/evm.model.chr…	33
GO:0048762	mesenchymal cell differentiation	2.52951e-06	0.000261895	0.000224708	evm.model.chr2.1.2064/evm.model.chr2.1.2110/evm.model.chr3.1.741/evm.model.chr3.1.442/evm.model.chr4.1.738/evm.model.chr7.1.717/evm.model.chr7.1.1033/evm.model.chr9.1.616.1/evm.model.chr9.1.129/evm.model.chr13.1.858_evm.model.chr13.1.856/evm.model.chr14.1.103/evm.model.chr16.1.583/evm.model.chr17.1.87/evm.model.chr18.1.223.1/evm.model.chr19.1.191/evm.model.chr20.1.483/evm.model.chr20.1.224/evm.mo…	32
GO:0007416	synapse assembly	2.77999e-06	0.000274268	0.000235324	evm.model.chr1.1.952/evm.model.chr1.1.970/evm.model.chr2.1.1134/evm.model.chr3.1.315.1/evm.model.chr5.1.33/evm.model.chr5.1.1172/evm.model.chr5.1.907.1/evm.model.chr6.1.747/evm.model.chr6.1.746/evm.model.chr7.1.1091/evm.model.chr8.1.90/evm.model.chr8.1.626/evm.model.chr8.1.646/evm.model.chr8.1.553.1/evm.model.chr9.1.616.1/evm.model.chr10.1.232.1/evm.model.chr11.1.133.2/evm.model.chr11.1.819/evm.m…	45
GO:0007413	axonal fasciculation	2.79093e-06	0.000274268	0.000235324	evm.model.chr4.1.738/evm.model.chr5.1.33/evm.model.chr8.1.553.1/evm.model.chr11.1.133.2/evm.model.chr11.1.314/evm.model.chr12.1.49.1/evm.model.chr21.1.337/evm.model.chr23.1.553_evm.model.chr23.1.554/evm.model.chr23.1.259_evm.model.chr23.1.260/evm.model.chr26.1.106/evm.model.chr26.1.104/evm.model.chr26.1.149/evm.model.chr26.1.105/evm.model.chr28.1.625/evm.model.chr30.1.248	15
GO:0106030	neuron projection fasciculation	2.79093e-06	0.000274268	0.000235324	evm.model.chr4.1.738/evm.model.chr5.1.33/evm.model.chr8.1.553.1/evm.model.chr11.1.133.2/evm.model.chr11.1.314/evm.model.chr12.1.49.1/evm.model.chr21.1.337/evm.model.chr23.1.553_evm.model.chr23.1.554/evm.model.chr23.1.259_evm.model.chr23.1.260/evm.model.chr26.1.106/evm.model.chr26.1.104/evm.model.chr26.1.149/evm.model.chr26.1.105/evm.model.chr28.1.625/evm.model.chr30.1.248	15
GO:0048749	compound eye development	2.92346e-06	0.000282504	0.000242391	evm.model.chr1.1.51/evm.model.chr2.1.1032/evm.model.chr2.1.1077/evm.model.chr2.1.1036/evm.model.chr3.1.1191.3/evm.model.chr3.1.94/evm.model.chr3.1.315.1/evm.model.chr4.1.535_evm.model.chr4.1.536/evm.model.chr5.1.907.1/evm.model.chr5.1.491/evm.model.chr6.1.173/evm.model.chr7.1.112_evm.model.chr7.1.111/evm.model.chr7.1.608/evm.model.chr7.1.488_evm.model.chr7.1.487/evm.model.chr8.1.756_evm.model.chr…	49
GO:0097156	fasciculation of motor neuron axon	3.26486e-06	0.000308857	0.000265002	evm.model.chr4.1.738/evm.model.chr12.1.49.1/evm.model.chr23.1.553_evm.model.chr23.1.554/evm.model.chr23.1.259_evm.model.chr23.1.260/evm.model.chr26.1.106/evm.model.chr26.1.104/evm.model.chr26.1.105	7
GO:0033563	dorsal/ventral axon guidance	3.35599e-06	0.000308857	0.000265002	evm.model.chr2.1.1072/evm.model.chr5.1.1335/evm.model.chr7.1.112_evm.model.chr7.1.111/evm.model.chr9.1.636/evm.model.chr10.1.232.1/evm.model.chr11.1.314/evm.model.chr13.1.806/evm.model.chr22.1.87/evm.model.chr26.1.127/evm.model.chr26.1.128.1/evm.model.chr30.1.61	11
GO:0050922	negative regulation of chemotaxis	3.35599e-06	0.000308857	0.000265002	evm.model.chr4.1.738/evm.model.chr7.1.112_evm.model.chr7.1.111/evm.model.chr8.1.524/evm.model.chr8.1.90/evm.model.chr10.1.232.1/evm.model.chr20.1.517/evm.model.chr21.1.337/evm.model.chr22.1.87/evm.model.chr26.1.127/evm.model.chr26.1.128.1/evm.model.chrX.66	11
GO:0035567	non-canonical Wnt signaling pathway	3.74964e-06	0.000339694	0.00029146	evm.model.chr1.1.978/evm.model.chr1.1.1252_evm.model.chr1.1.1253/evm.model.chr2.1.1529/evm.model.chr2.1.405/evm.model.chr2.1.2110/evm.model.chr3.1.915/evm.model.chr4.1.647/evm.model.chr5.1.1356/evm.model.chr8.1.103/evm.model.chr8.1.90/evm.model.chr8.1.691/evm.model.chr10.1.195/evm.model.chr19.1.130/evm.model.chr20.1.483/evm.model.chr21.1.289/evm.model.chr21.1.337/evm.model.chr24.1.208/evm.model.c…	20
GO:0016202	regulation of striated muscle tissue development	4.06894e-06	0.000362949	0.000311414	evm.model.chr3.1.741/evm.model.chr3.1.315.1/evm.model.chr6.1.899/evm.model.chr7.1.250/evm.model.chr8.1.332/evm.model.chr9.1.129/evm.model.chr11.1.133.2/evm.model.chr11.1.296_evm.model.chr11.1.297/evm.model.chr12.1.477/evm.model.chr15.1.104/evm.model.chr17.1.87/evm.model.chr19.1.191/evm.model.chr20.1.483/evm.model.chr20.1.740.4/evm.model.chr20.1.224/evm.model.chr21.1.160/evm.model.chr21.1.252/evm.…	25
GO:0035218	leg disc development	4.25849e-06	0.000374102	0.000320983	evm.model.chr1.1.51/evm.model.chr1.1.1381/evm.model.chr2.1.1032/evm.model.chr2.1.1036/evm.model.chr4.1.535_evm.model.chr4.1.536/evm.model.chr5.1.1028/evm.model.chr7.1.488_evm.model.chr7.1.487/evm.model.chr8.1.756_evm.model.chr8.1.760/evm.model.chr8.1.736/evm.model.chr18.1.223.1/evm.model.chr18.1.291.2/evm.model.chr19.1.206_evm.model.chr19.1.207/evm.model.chr20.1.483/evm.model.chr21.1.289/evm.mode…	22
GO:0031345	negative regulation of cell projection organization	4.4417e-06	0.000384373	0.000329795	evm.model.chr2.1.1072/evm.model.chr4.1.738/evm.model.chr5.1.302/evm.model.chr5.1.907.1/evm.model.chr5.1.1394/evm.model.chr6.1.707.1/evm.model.chr6.1.747/evm.model.chr6.1.746/evm.model.chr7.1.112_evm.model.chr7.1.111/evm.model.chr7.1.95/evm.model.chr8.1.90/evm.model.chr8.1.626/evm.model.chr10.1.232.1/evm.model.chr11.1.819/evm.model.chr12.1.67/evm.model.chr13.1.717/evm.model.chr16.1.546/evm.model.c…	32
GO:0021953	central nervous system neuron differentiation	4.80404e-06	0.000409615	0.000351454	evm.model.chr1.1.1340/evm.model.chr2.1.2110/evm.model.chr3.1.444_evm.model.chr3.1.445/evm.model.chr3.1.874.5/evm.model.chr4.1.433/evm.model.chr4.1.738/evm.model.chr5.1.1139/evm.model.chr6.1.747/evm.model.chr6.1.746/evm.model.chr8.1.90/evm.model.chr8.1.553.1/evm.model.chr9.1.264/evm.model.chr9.1.129/evm.model.chr10.1.420/evm.model.chr10.1.232.1/evm.model.chr11.1.22/evm.model.chr14.1.103/evm.model.…	32
GO:0060485	mesenchyme development	4.99776e-06	0.000419956	0.000360327	evm.model.chr2.1.2064/evm.model.chr2.1.2110/evm.model.chr3.1.741/evm.model.chr3.1.442/evm.model.chr4.1.279/evm.model.chr4.1.738/evm.model.chr7.1.717/evm.model.chr7.1.1033/evm.model.chr9.1.616.1/evm.model.chr9.1.129/evm.model.chr13.1.858_evm.model.chr13.1.856/evm.model.chr14.1.103/evm.model.chr14.1.329/evm.model.chr16.1.583/evm.model.chr17.1.87/evm.model.chr18.1.223.1/evm.model.chr19.1.191/evm.mod…	37
GO:0030517	negative regulation of axon extension	5.41647e-06	0.000441266	0.00037861	evm.model.chr2.1.1072/evm.model.chr4.1.738/evm.model.chr5.1.907.1/evm.model.chr6.1.707.1/evm.model.chr7.1.112_evm.model.chr7.1.111/evm.model.chr8.1.90/evm.model.chr10.1.232.1/evm.model.chr21.1.337/evm.model.chr22.1.87/evm.model.chr23.1.259_evm.model.chr23.1.260/evm.model.chr30.1.37_evm.model.chr30.1.38/evm.model.chrX.66	12
GO:0060363	cranial suture morphogenesis	5.45279e-06	0.000441266	0.00037861	evm.model.chr4.1.433/evm.model.chr6.1.899/evm.model.chr7.1.1033/evm.model.chr9.1.129/evm.model.chr13.1.858_evm.model.chr13.1.856/evm.model.chr20.1.740.4	6
GO:0008037	cell recognition	5.47987e-06	0.000441266	0.00037861	evm.model.chr1.1.105/evm.model.chr3.1.315.1/evm.model.chr3.1.425/evm.model.chr4.1.738/evm.model.chr4.1.805.1/evm.model.chr5.1.33/evm.model.chr5.1.1356/evm.model.chr5.1.118/evm.model.chr7.1.112_evm.model.chr7.1.111/evm.model.chr8.1.90/evm.model.chr8.1.553.1/evm.model.chr9.1.171/evm.model.chr10.1.232.1/evm.model.chr11.1.133.2/evm.model.chr11.1.314/evm.model.chr12.1.284/evm.model.chr12.1.49.1/evm.mo…	36
GO:0048843	negative regulation of axon extension involved in axon guidance	5.55578e-06	0.000441266	0.00037861	evm.model.chr4.1.738/evm.model.chr7.1.112_evm.model.chr7.1.111/evm.model.chr8.1.90/evm.model.chr10.1.232.1/evm.model.chr21.1.337/evm.model.chr22.1.87/evm.model.chrX.66	7
GO:0090287	regulation of cellular response to growth factor stimulus	6.11296e-06	0.000478959	0.000410951	evm.model.chr1.1.105/evm.model.chr2.1.2110/evm.model.chr3.1.741/evm.model.chr3.1.94/evm.model.chr4.1.647/evm.model.chr5.1.765/evm.model.chr5.1.55.1/evm.model.chr6.1.747/evm.model.chr6.1.746/evm.model.chr7.1.112_evm.model.chr7.1.111/evm.model.chr7.1.946.3/evm.model.chr7.1.1033/evm.model.chr8.1.100/evm.model.chr8.1.691/evm.model.chr9.1.421.2/evm.model.chr9.1.129/evm.model.chr10.1.48/evm.model.chr10…	39
GO:0050771	negative regulation of axonogenesis	6.8007e-06	0.000525739	0.000451089	evm.model.chr2.1.1072/evm.model.chr4.1.738/evm.model.chr5.1.907.1/evm.model.chr6.1.707.1/evm.model.chr7.1.112_evm.model.chr7.1.111/evm.model.chr8.1.90/evm.model.chr10.1.232.1/evm.model.chr11.1.819/evm.model.chr19.1.191/evm.model.chr20.1.517/evm.model.chr21.1.337/evm.model.chr22.1.87/evm.model.chr23.1.553_evm.model.chr23.1.554/evm.model.chr23.1.259_evm.model.chr23.1.260/evm.model.chr30.1.37_evm.mo…	16
GO:1901888	regulation of cell junction assembly	7.54355e-06	0.000575493	0.000493778	evm.model.chr1.1.952/evm.model.chr1.1.970/evm.model.chr2.1.1134/evm.model.chr5.1.33/evm.model.chr5.1.1172/evm.model.chr6.1.747/evm.model.chr6.1.746/evm.model.chr7.1.1091/evm.model.chr8.1.236/evm.model.chr8.1.626/evm.model.chr8.1.553.1/evm.model.chr9.1.616.1/evm.model.chr10.1.232.1/evm.model.chr11.1.133.2/evm.model.chr12.1.264_evm.model.chr12.1.265/evm.model.chr13.1.454.1/evm.model.chr13.1.806/evm…	40
GO:0050803	regulation of synapse structure or activity	7.92026e-06	0.000596386	0.000511704	evm.model.chr1.1.952/evm.model.chr1.1.970/evm.model.chr2.1.1134/evm.model.chr4.1.279/evm.model.chr5.1.33/evm.model.chr5.1.1172/evm.model.chr6.1.173/evm.model.chr6.1.747/evm.model.chr6.1.746/evm.model.chr7.1.1091/evm.model.chr7.1.960/evm.model.chr7.1.95/evm.model.chr8.1.626/evm.model.chr8.1.553.1/evm.model.chr9.1.616.1/evm.model.chr10.1.232.1/evm.model.chr11.1.133.2/evm.model.chr11.1.819/evm.model…	46
GO:0007480	imaginal disc-derived leg morphogenesis	8.6685e-06	0.000633662	0.000543687	evm.model.chr1.1.51/evm.model.chr1.1.1381/evm.model.chr2.1.1032/evm.model.chr2.1.1036/evm.model.chr4.1.535_evm.model.chr4.1.536/evm.model.chr5.1.1028/evm.model.chr7.1.488_evm.model.chr7.1.487/evm.model.chr8.1.756_evm.model.chr8.1.760/evm.model.chr8.1.736/evm.model.chr18.1.291.2/evm.model.chr19.1.206_evm.model.chr19.1.207/evm.model.chr21.1.289/evm.model.chr21.1.365/evm.model.chr24.1.36.3/evm.model…	19
GO:0001837	epithelial to mesenchymal transition	8.74229e-06	0.000633662	0.000543687	evm.model.chr2.1.2110/evm.model.chr3.1.741/evm.model.chr3.1.442/evm.model.chr7.1.1033/evm.model.chr9.1.616.1/evm.model.chr9.1.129/evm.model.chr13.1.858_evm.model.chr13.1.856/evm.model.chr17.1.87/evm.model.chr18.1.223.1/evm.model.chr19.1.191/evm.model.chr20.1.483/evm.model.chr20.1.224/evm.model.chr21.1.160/evm.model.chr21.1.337/evm.model.chr22.1.154_evm.model.chr22.1.155/evm.model.chr23.1.553_evm.…	24
GO:0070983	dendrite guidance	8.74317e-06	0.000633662	0.000543687	evm.model.chr5.1.1028/evm.model.chr7.1.112_evm.model.chr7.1.111/evm.model.chr8.1.90/evm.model.chr18.1.291.2/evm.model.chr19.1.191/evm.model.chr21.1.337/evm.model.chr22.1.87/evm.model.chr26.1.127/evm.model.chr26.1.128.1/evm.model.chr30.1.248	10
GO:0097374	sensory neuron axon guidance	9.0409e-06	0.00064715	0.000555261	evm.model.chr2.1.1072/evm.model.chr7.1.112_evm.model.chr7.1.111/evm.model.chr8.1.90/evm.model.chr10.1.232.1/evm.model.chr22.1.87/evm.model.chr26.1.127/evm.model.chr26.1.128.1	7
GO:0007432	salivary gland boundary specification	9.68973e-06	0.000685135	0.000587852	evm.model.chr1.1.51/evm.model.chr3.1.442/evm.model.chr6.1.219_evm.model.chr6.1.220/evm.model.chr7.1.112_evm.model.chr7.1.111/evm.model.chr7.1.488_evm.model.chr7.1.487/evm.model.chr14.1.112/evm.model.chr22.1.87/evm.model.chr26.1.127/evm.model.chr26.1.128.1	9
GO:0006582	melanin metabolic process	1.05363e-05	0.000729706	0.000626094	evm.model.chr5.1.585/evm.model.chr5.1.1394/evm.model.chr8.1.736/evm.model.chr8.1.646/evm.model.chr8.1.553.1/evm.model.chr14.1.450_evm.model.chr14.1.451/evm.model.chr14.1.103/evm.model.chr21.1.337/evm.model.chr22.1.19/evm.model.chr23.1.553_evm.model.chr23.1.554/evm.model.chr23.1.259_evm.model.chr23.1.260/evm.model.chr26.1.106/evm.model.chr26.1.104/evm.model.chr26.1.105/evm.model.chr27.1.91_evm.mod…	15
GO:0090175	regulation of establishment of planar polarity	1.05718e-05	0.000729706	0.000626094	evm.model.chr1.1.1252_evm.model.chr1.1.1253/evm.model.chr2.1.1529/evm.model.chr2.1.2017/evm.model.chr2.1.2110/evm.model.chr3.1.915/evm.model.chr8.1.103/evm.model.chr8.1.90/evm.model.chr10.1.195/evm.model.chr19.1.130/evm.model.chr20.1.483/evm.model.chr21.1.289/evm.model.chr21.1.337/evm.model.chr24.1.208/evm.model.chr29.1.210/evm.model.chrX.833/evm.model.chrX.373	16
GO:0060996	dendritic spine development	1.09434e-05	0.000743569	0.000637989	evm.model.chr2.1.1134/evm.model.chr2.1.1155/evm.model.chr5.1.907.1/evm.model.chr7.1.716/evm.model.chr7.1.960/evm.model.chr8.1.626/evm.model.chr8.1.553.1/evm.model.chr9.1.616.1/evm.model.chr12.1.264_evm.model.chr12.1.265/evm.model.chr19.1.191/evm.model.chr23.1.285.4/evm.model.chr23.1.553_evm.model.chr23.1.554/evm.model.chr23.1.259_evm.model.chr23.1.260/evm.model.chr27.1.91_evm.model.chr27.1.92/evm…	20
GO:0007478	leg disc morphogenesis	1.10291e-05	0.000743569	0.000637989	evm.model.chr1.1.51/evm.model.chr1.1.1381/evm.model.chr2.1.1032/evm.model.chr2.1.1036/evm.model.chr4.1.535_evm.model.chr4.1.536/evm.model.chr5.1.1028/evm.model.chr7.1.488_evm.model.chr7.1.487/evm.model.chr8.1.756_evm.model.chr8.1.760/evm.model.chr8.1.736/evm.model.chr18.1.291.2/evm.model.chr19.1.206_evm.model.chr19.1.207/evm.model.chr21.1.289/evm.model.chr21.1.365/evm.model.chr24.1.36.3/evm.model…	19
GO:0030516	regulation of axon extension	1.26495e-05	0.000833428	0.000715089	evm.model.chr2.1.1072/evm.model.chr4.1.738/evm.model.chr5.1.907.1/evm.model.chr6.1.707.1/evm.model.chr7.1.112_evm.model.chr7.1.111/evm.model.chr8.1.90/evm.model.chr10.1.232.1/evm.model.chr13.1.221/evm.model.chr14.1.103/evm.model.chr15.1.77/evm.model.chr18.1.250.1/evm.model.chr21.1.289/evm.model.chr21.1.124/evm.model.chr21.1.337/evm.model.chr22.1.87/evm.model.chr23.1.259_evm.model.chr23.1.260/evm.…	25
GO:0048634	regulation of muscle organ development	1.26495e-05	0.000833428	0.000715089	evm.model.chr3.1.741/evm.model.chr3.1.315.1/evm.model.chr6.1.899/evm.model.chr7.1.250/evm.model.chr8.1.332/evm.model.chr9.1.129/evm.model.chr11.1.133.2/evm.model.chr11.1.296_evm.model.chr11.1.297/evm.model.chr12.1.477/evm.model.chr15.1.104/evm.model.chr17.1.87/evm.model.chr19.1.191/evm.model.chr20.1.483/evm.model.chr20.1.740.4/evm.model.chr20.1.224/evm.model.chr21.1.160/evm.model.chr21.1.252/evm.…	25
GO:0048640	negative regulation of developmental growth	1.29745e-05	0.000845238	0.000725222	evm.model.chr1.1.1252_evm.model.chr1.1.1253/evm.model.chr2.1.1072/evm.model.chr2.1.2110/evm.model.chr4.1.738/evm.model.chr5.1.907.1/evm.model.chr6.1.918/evm.model.chr6.1.707.1/evm.model.chr7.1.112_evm.model.chr7.1.111/evm.model.chr7.1.608/evm.model.chr8.1.90/evm.model.chr10.1.395/evm.model.chr10.1.232.1/evm.model.chr13.1.454.1/evm.model.chr13.1.806/evm.model.chr14.1.329/evm.model.chr15.1.361/evm.…	27
GO:0031290	retinal ganglion cell axon guidance	1.40871e-05	0.00088865	0.00076247	evm.model.chr5.1.33/evm.model.chr5.1.1356/evm.model.chr5.1.907.1/evm.model.chr8.1.553.1/evm.model.chr10.1.48/evm.model.chr10.1.232.1/evm.model.chr18.1.250.1/evm.model.chr20.1.517/evm.model.chr23.1.553_evm.model.chr23.1.554/evm.model.chr28.1.460/evm.model.chr30.1.248	11
GO:0001763	morphogenesis of a branching structure	1.40932e-05	0.00088865	0.00076247	evm.model.chr2.1.1529/evm.model.chr2.1.2064/evm.model.chr2.1.1958.1/evm.model.chr2.1.2110/evm.model.chr3.1.315.1/evm.model.chr3.1.442/evm.model.chr4.1.433/evm.model.chr4.1.738/evm.model.chr6.1.707.1/evm.model.chr7.1.95/evm.model.chr8.1.646/evm.model.chr9.1.616.1/evm.model.chr9.1.129/evm.model.chr12.1.284/evm.model.chr13.1.144/evm.model.chr14.1.112/evm.model.chr15.1.376.2/evm.model.chr16.1.274.1/e…	34
GO:0010977	negative regulation of neuron projection development	1.41007e-05	0.00088865	0.00076247	evm.model.chr2.1.1072/evm.model.chr4.1.738/evm.model.chr5.1.302/evm.model.chr5.1.907.1/evm.model.chr5.1.1394/evm.model.chr6.1.707.1/evm.model.chr7.1.112_evm.model.chr7.1.111/evm.model.chr7.1.95/evm.model.chr8.1.90/evm.model.chr8.1.626/evm.model.chr10.1.232.1/evm.model.chr11.1.819/evm.model.chr12.1.67/evm.model.chr17.1.87/evm.model.chr19.1.191/evm.model.chr20.1.517/evm.model.chr21.1.337/evm.model.…	27
GO:0048730	epidermis morphogenesis	1.51631e-05	0.00094533	0.000811102	evm.model.chr1.1.51/evm.model.chr5.1.1028/evm.model.chr8.1.236/evm.model.chr9.1.129/evm.model.chr10.1.195/evm.model.chr13.1.858_evm.model.chr13.1.856/evm.model.chr13.1.715/evm.model.chr16.1.583/evm.model.chr22.1.19/evm.model.chrX.1046/evm.model.chrX.373/evm.model.HiC_scaffold_36.80	12
GO:0003279	cardiac septum development	1.56593e-05	0.000965882	0.000828735	evm.model.chr2.1.1529/evm.model.chr2.1.1077/evm.model.chr3.1.741/evm.model.chr5.1.1028/evm.model.chr8.1.103/evm.model.chr9.1.264/evm.model.chr9.1.129/evm.model.chr13.1.689/evm.model.chr13.1.858_evm.model.chr13.1.856/evm.model.chr15.1.248/evm.model.chr16.1.748/evm.model.chr17.1.87/evm.model.chr18.1.344/evm.model.chr18.1.343/evm.model.chr20.1.483/evm.model.chr21.1.160/evm.model.chr21.1.337/evm.mode…	19
GO:0050773	regulation of dendrite development	1.60031e-05	0.000976694	0.000838013	evm.model.chr1.1.890/evm.model.chr2.1.1804/evm.model.chr2.1.1134/evm.model.chr5.1.907.1/evm.model.chr5.1.1313/evm.model.chr6.1.707.1/evm.model.chr6.1.172/evm.model.chr7.1.112_evm.model.chr7.1.111/evm.model.chr7.1.716/evm.model.chr7.1.960/evm.model.chr7.1.95/evm.model.chr8.1.637.1/evm.model.chr8.1.626/evm.model.chr9.1.616.1/evm.model.chr9.1.60_evm.model.chr9.1.61/evm.model.chr12.1.264_evm.model.ch…	31
GO:0060443	mammary gland morphogenesis	1.77496e-05	0.001072	0.000919786	evm.model.chr2.1.1072/evm.model.chr4.1.647/evm.model.chr4.1.433/evm.model.chr9.1.129/evm.model.chr13.1.144/evm.model.chr20.1.483/evm.model.chr21.1.160/evm.model.chr21.1.337/evm.model.chr26.1.127/evm.model.chr26.1.128.1/evm.model.chr29.1.329/evm.model.chr32.1.195/evm.model.chrX.870	13
GO:0001738	morphogenesis of a polarized epithelium	1.84428e-05	0.00109386	0.000938545	evm.model.chr1.1.1252_evm.model.chr1.1.1253/evm.model.chr2.1.1529/evm.model.chr2.1.1958.1/evm.model.chr2.1.2017/evm.model.chr2.1.2110/evm.model.chr2.1.1077/evm.model.chr3.1.915/evm.model.chr5.1.1356/evm.model.chr5.1.1394/evm.model.chr6.1.173/evm.model.chr6.1.918/evm.model.chr8.1.103/evm.model.chr8.1.90/evm.model.chr8.1.646/evm.model.chr9.1.616.1/evm.model.chr10.1.195/evm.model.chr13.1.847.1/evm.m…	28
GO:0048675	axon extension	1.84889e-05	0.00109386	0.000938545	evm.model.chr2.1.1072/evm.model.chr4.1.738/evm.model.chr5.1.907.1/evm.model.chr5.1.1394/evm.model.chr6.1.707.1/evm.model.chr7.1.112_evm.model.chr7.1.111/evm.model.chr7.1.1126.1/evm.model.chr8.1.409/evm.model.chr8.1.90/evm.model.chr9.1.93/evm.model.chr10.1.420/evm.model.chr10.1.232.1/evm.model.chr13.1.221/evm.model.chr14.1.103/evm.model.chr15.1.77/evm.model.chr18.1.250.1/evm.model.chr21.1.289/evm.…	31
GO:0061387	regulation of extent of cell growth	2.05535e-05	0.00120373	0.00103281	evm.model.chr2.1.1072/evm.model.chr4.1.738/evm.model.chr5.1.33/evm.model.chr5.1.907.1/evm.model.chr6.1.707.1/evm.model.chr7.1.112_evm.model.chr7.1.111/evm.model.chr8.1.90/evm.model.chr10.1.232.1/evm.model.chr13.1.221/evm.model.chr14.1.103/evm.model.chr15.1.77/evm.model.chr18.1.250.1/evm.model.chr21.1.289/evm.model.chr21.1.124/evm.model.chr21.1.337/evm.model.chr22.1.87/evm.model.chr23.1.259_evm.mo…	26
GO:0001708	cell fate specification	2.17677e-05	0.0012604	0.00108143	evm.model.chr1.1.1252_evm.model.chr1.1.1253/evm.model.chr1.1.109.1/evm.model.chr2.1.2110/evm.model.chr3.1.94/evm.model.chr3.1.442/evm.model.chr4.1.433/evm.model.chr5.1.1235/evm.model.chr5.1.55.1/evm.model.chr6.1.219_evm.model.chr6.1.220/evm.model.chr6.1.604/evm.model.chr7.1.112_evm.model.chr7.1.111/evm.model.chr7.1.488_evm.model.chr7.1.487/evm.model.chr9.1.264/evm.model.chr9.1.60_evm.model.chr9.1…	33
GO:0007369	gastrulation	2.23026e-05	0.0012604	0.00108143	evm.model.chr1.1.109.1/evm.model.chr1.1.945_evm.model.chr1.1.947/evm.model.chr2.1.405/evm.model.chr2.1.2110/evm.model.chr3.1.293.1/evm.model.chr3.1.442/evm.model.chr3.1.957/evm.model.chr5.1.33/evm.model.chr5.1.693/evm.model.chr5.1.55.1/evm.model.chr6.1.219_evm.model.chr6.1.220/evm.model.chr7.1.112_evm.model.chr7.1.111/evm.model.chr7.1.717/evm.model.chr8.1.103/evm.model.chr8.1.423/evm.model.chr9.1…	38
GO:0060606	tube closure	2.23629e-05	0.0012604	0.00108143	evm.model.chr2.1.1529/evm.model.chr2.1.2110/evm.model.chr8.1.103/evm.model.chr9.1.264/evm.model.chr13.1.806/evm.model.chr13.1.858_evm.model.chr13.1.856/evm.model.chr14.1.103/evm.model.chr16.1.748/evm.model.chr20.1.483/evm.model.chr21.1.337/evm.model.chr21.1.581/evm.model.chr23.1.438.3/evm.model.chr24.1.492/evm.model.chr24.1.208/evm.model.chr25.1.792/evm.model.chr27.1.308/evm.model.chr32.1.121.5/e…	18
GO:0050920	regulation of chemotaxis	2.23906e-05	0.0012604	0.00108143	evm.model.chr1.1.890/evm.model.chr2.1.2064/evm.model.chr2.1.1072/evm.model.chr4.1.738/evm.model.chr5.1.907.1/evm.model.chr7.1.112_evm.model.chr7.1.111/evm.model.chr8.1.524/evm.model.chr8.1.90/evm.model.chr8.1.553.1/evm.model.chr10.1.232.1/evm.model.chr13.1.221/evm.model.chr18.1.250.1/evm.model.chr20.1.517/evm.model.chr21.1.289/evm.model.chr21.1.337/evm.model.chr22.1.87/evm.model.chr23.1.553_evm.m…	32
GO:0051963	regulation of synapse assembly	2.39772e-05	0.00133673	0.00114692	evm.model.chr1.1.952/evm.model.chr1.1.970/evm.model.chr2.1.1134/evm.model.chr5.1.33/evm.model.chr5.1.1172/evm.model.chr6.1.747/evm.model.chr6.1.746/evm.model.chr7.1.1091/evm.model.chr8.1.626/evm.model.chr8.1.553.1/evm.model.chr9.1.616.1/evm.model.chr10.1.232.1/evm.model.chr11.1.133.2/evm.model.chr12.1.264_evm.model.chr12.1.265/evm.model.chr13.1.454.1/evm.model.chr13.1.806/evm.model.chr14.1.329/ev…	32
GO:0090090	negative regulation of canonical Wnt signaling pathway	2.68672e-05	0.00148358	0.00127293	evm.model.chr1.1.1252_evm.model.chr1.1.1253/evm.model.chr1.1.105/evm.model.chr2.1.263.1/evm.model.chr2.1.2110/evm.model.chr4.1.647/evm.model.chr4.1.433/evm.model.chr5.1.1235/evm.model.chr7.1.300.2/evm.model.chr8.1.103/evm.model.chr9.1.779_evm.model.chr9.1.781/evm.model.chr11.1.819/evm.model.chr12.1.284/evm.model.chr12.1.49.1/evm.model.chr17.1.223_evm.model.chr17.1.224/evm.model.chr19.1.130/evm.mo…	23
GO:0050807	regulation of synapse organization	2.8996e-05	0.00158603	0.00136083	evm.model.chr1.1.952/evm.model.chr1.1.970/evm.model.chr2.1.1134/evm.model.chr4.1.279/evm.model.chr5.1.33/evm.model.chr5.1.1172/evm.model.chr6.1.747/evm.model.chr6.1.746/evm.model.chr7.1.1091/evm.model.chr7.1.960/evm.model.chr7.1.95/evm.model.chr8.1.626/evm.model.chr8.1.553.1/evm.model.chr9.1.616.1/evm.model.chr10.1.232.1/evm.model.chr11.1.133.2/evm.model.chr11.1.819/evm.model.chr12.1.264_evm.mode…	41
GO:0048562	embryonic organ morphogenesis	3.09452e-05	0.00167683	0.00143873	evm.model.chr1.1.1252_evm.model.chr1.1.1253/evm.model.chr2.1.1102.1/evm.model.chr2.1.1072/evm.model.chr3.1.1376/evm.model.chr3.1.509/evm.model.chr4.1.433/evm.model.chr5.1.1356/evm.model.chr5.1.765/evm.model.chr5.1.1028/evm.model.chr5.1.1394/evm.model.chr6.1.130/evm.model.chr6.1.604/evm.model.chr6.1.899/evm.model.chr7.1.717/evm.model.chr7.1.1033/evm.model.chr8.1.103/evm.model.chr9.1.264/evm.model.…	43
GO:0060323	head morphogenesis	3.16656e-05	0.00169997	0.00145859	evm.model.chr1.1.1123/evm.model.chr3.1.1376/evm.model.chr3.1.976/evm.model.chr6.1.604/evm.model.chr6.1.899/evm.model.chr7.1.488_evm.model.chr7.1.487/evm.model.chr7.1.1033/evm.model.chr12.1.328.1/evm.model.chr13.1.858_evm.model.chr13.1.856/evm.model.chr20.1.483/evm.model.chr21.1.160/evm.model.chr30.1.61	12
GO:0007528	neuromuscular junction development	3.51597e-05	0.00187024	0.00160468	evm.model.chr1.1.780.1/evm.model.chr4.1.852.5/evm.model.chr4.1.279/evm.model.chr5.1.907.1/evm.model.chr6.1.747/evm.model.chr6.1.746/evm.model.chr9.1.129/evm.model.chr10.1.195/evm.model.chr10.1.232.1/evm.model.chr11.1.133.2/evm.model.chr11.1.819/evm.model.chr12.1.264_evm.model.chr12.1.265/evm.model.chr13.1.454.1/evm.model.chr13.1.847.1/evm.model.chr13.1.806/evm.model.chr14.1.329/evm.model.chr15.1.…	34
GO:0045992	negative regulation of embryonic development	3.82467e-05	0.00199779	0.00171412	evm.model.chr2.1.2110/evm.model.chr9.1.264/evm.model.chr12.1.284/evm.model.chr14.1.359/evm.model.chr20.1.483/evm.model.chr21.1.337/evm.model.chr30.1.90/evm.model.chr31.1.820/evm.model.HiC_scaffold_34.90	9
GO:2000050	regulation of non-canonical Wnt signaling pathway	3.82467e-05	0.00199779	0.00171412	evm.model.chr1.1.1252_evm.model.chr1.1.1253/evm.model.chr2.1.1529/evm.model.chr2.1.2110/evm.model.chr4.1.647/evm.model.chr8.1.103/evm.model.chr8.1.691/evm.model.chr19.1.130/evm.model.chr20.1.483/evm.model.chr21.1.337	9
GO:0061351	neural precursor cell proliferation	3.91983e-05	0.00202921	0.00174108	evm.model.chr1.1.816/evm.model.chr1.1.199/evm.model.chr2.1.1847.3/evm.model.chr2.1.1077/evm.model.chr3.1.915/evm.model.chr4.1.433/evm.model.chr5.1.1028/evm.model.chr6.1.604/evm.model.chr8.1.756_evm.model.chr8.1.760/evm.model.chr8.1.90/evm.model.chr8.1.646/evm.model.chr9.1.636/evm.model.chr9.1.129/evm.model.chr11.1.296_evm.model.chr11.1.297/evm.model.chr12.1.264_evm.model.chr12.1.265/evm.model.chr…	33
GO:0007476	imaginal disc-derived wing morphogenesis	3.99225e-05	0.00204841	0.00175756	evm.model.chr1.1.51/evm.model.chr1.1.1460/evm.model.chr2.1.1032/evm.model.chr2.1.1077/evm.model.chr2.1.1036/evm.model.chr3.1.293.1/evm.model.chr5.1.1028/evm.model.chr7.1.488_evm.model.chr7.1.487/evm.model.chr7.1.946.3/evm.model.chr8.1.18.1/evm.model.chr9.1.60_evm.model.chr9.1.61/evm.model.chr10.1.195/evm.model.chr12.1.249/evm.model.chr12.1.251/evm.model.chr12.1.250/evm.model.chr13.1.847.1/evm.mod…	38
GO:0051965	positive regulation of synapse assembly	4.29965e-05	0.00218679	0.00187628	evm.model.chr1.1.952/evm.model.chr2.1.1134/evm.model.chr5.1.33/evm.model.chr5.1.1172/evm.model.chr6.1.747/evm.model.chr6.1.746/evm.model.chr7.1.1091/evm.model.chr8.1.626/evm.model.chr8.1.553.1/evm.model.chr9.1.616.1/evm.model.chr10.1.232.1/evm.model.chr12.1.264_evm.model.chr12.1.265/evm.model.chr18.1.250.1/evm.model.chr21.1.220/evm.model.chr23.1.399/evm.model.chr23.1.553_evm.model.chr23.1.554/evm…	20
GO:0003205	cardiac chamber development	4.36876e-05	0.00220262	0.00188986	evm.model.chr2.1.1529/evm.model.chr2.1.2110/evm.model.chr2.1.1077/evm.model.chr3.1.741/evm.model.chr3.1.94/evm.model.chr5.1.1028/evm.model.chr8.1.103/evm.model.chr9.1.264/evm.model.chr9.1.129/evm.model.chr13.1.689/evm.model.chr13.1.858_evm.model.chr13.1.856/evm.model.chr15.1.248/evm.model.chr16.1.240.1/evm.model.chr16.1.748/evm.model.chr17.1.87/evm.model.chr18.1.344/evm.model.chr18.1.343/evm.mode…	24
GO:0048846	axon extension involved in axon guidance	4.46255e-05	0.00220938	0.00189567	evm.model.chr4.1.738/evm.model.chr5.1.907.1/evm.model.chr7.1.112_evm.model.chr7.1.111/evm.model.chr8.1.90/evm.model.chr10.1.232.1/evm.model.chr13.1.221/evm.model.chr18.1.250.1/evm.model.chr21.1.337/evm.model.chr22.1.87/evm.model.chr24.1.532/evm.model.chr27.1.417/evm.model.chrX.66	12
GO:1902284	neuron projection extension involved in neuron projection guidance	4.46255e-05	0.00220938	0.00189567	evm.model.chr4.1.738/evm.model.chr5.1.907.1/evm.model.chr7.1.112_evm.model.chr7.1.111/evm.model.chr8.1.90/evm.model.chr10.1.232.1/evm.model.chr13.1.221/evm.model.chr18.1.250.1/evm.model.chr21.1.337/evm.model.chr22.1.87/evm.model.chr24.1.532/evm.model.chr27.1.417/evm.model.chrX.66	12
GO:0055017	cardiac muscle tissue growth	4.52584e-05	0.00220938	0.00189567	evm.model.chr3.1.741/evm.model.chr9.1.478/evm.model.chr9.1.129/evm.model.chr11.1.133.2/evm.model.chr12.1.477/evm.model.chr13.1.858_evm.model.chr13.1.856/evm.model.chr17.1.87/evm.model.chr19.1.191/evm.model.chr20.1.740.4/evm.model.chr21.1.160/evm.model.chr21.1.252/evm.model.chr24.1.82/evm.model.chr25.1.69/evm.model.chr28.1.625/evm.model.chr28.1.609/evm.model.chr30.1.90	16
GO:0021537	telencephalon development	4.5346e-05	0.00220938	0.00189567	evm.model.chr1.1.978/evm.model.chr2.1.1847.3/evm.model.chr2.1.1958.1/evm.model.chr2.1.1077/evm.model.chr3.1.444_evm.model.chr3.1.445/evm.model.chr4.1.433/evm.model.chr4.1.738/evm.model.chr4.1.620/evm.model.chr5.1.907.1/evm.model.chr6.1.821/evm.model.chr8.1.100/evm.model.chr8.1.90/evm.model.chr8.1.553.1/evm.model.chr14.1.103/evm.model.chr14.1.358/evm.model.chr16.1.583/evm.model.chr16.1.556/evm.mod…	35
GO:0009101	glycoprotein biosynthetic process	4.73675e-05	0.00228864	0.00196368	evm.model.chr1.1.978/evm.model.chr1.1.319.1/evm.model.chr1.1.105/evm.model.chr2.1.1032/evm.model.chr2.1.1036/evm.model.chr4.1.810/evm.model.chr4.1.852.5/evm.model.chr5.1.118/evm.model.chr5.1.225/evm.model.chr6.1.172/evm.model.chr7.1.896/evm.model.chr7.1.50/evm.model.chr7.1.989/evm.model.chr8.1.33/evm.model.chr8.1.524/evm.model.chr10.1.50/evm.model.chr12.1.284/evm.model.chr14.1.202/evm.model.chr17…	33
GO:0035735	intraciliary transport involved in cilium assembly	4.87707e-05	0.00232456	0.0019945	evm.model.chr2.1.1775/evm.model.chr3.1.811/evm.model.chr8.1.691/evm.model.chr11.1.22/evm.model.chr13.1.717/evm.model.chr14.1.203/evm.model.chr16.1.636/evm.model.chr21.1.581/evm.model.chr30.1.200.7	9
GO:0061053	somite development	4.89128e-05	0.00232456	0.0019945	evm.model.chr1.1.1252_evm.model.chr1.1.1253/evm.model.chr2.1.2110/evm.model.chr4.1.279/evm.model.chr5.1.33/evm.model.chr5.1.761/evm.model.chr11.1.309/evm.model.chr13.1.221/evm.model.chr13.1.858_evm.model.chr13.1.856/evm.model.chr14.1.103/evm.model.chr17.1.87/evm.model.chr20.1.483/evm.model.chr21.1.337/evm.model.chr23.1.259_evm.model.chr23.1.260/evm.model.chr28.1.275.1/evm.model.chr29.1.210/evm.mo…	18
GO:0048755	branching morphogenesis of a nerve	4.97634e-05	0.00234576	0.00201268	evm.model.chr3.1.315.1/evm.model.chr4.1.738/evm.model.chr6.1.707.1/evm.model.chr9.1.129/evm.model.chr23.1.553_evm.model.chr23.1.554/evm.model.chrX.66	6
GO:0099173	postsynapse organization	5.21346e-05	0.00243771	0.00209158	evm.model.chr2.1.1134/evm.model.chr2.1.1155/evm.model.chr4.1.279/evm.model.chr6.1.747/evm.model.chr6.1.746/evm.model.chr7.1.960/evm.model.chr8.1.100/evm.model.chr8.1.626/evm.model.chr8.1.553.1/evm.model.chr11.1.819/evm.model.chr12.1.264_evm.model.chr12.1.265/evm.model.chr19.1.198/evm.model.chr21.1.337/evm.model.chr23.1.285.4/evm.model.chr23.1.553_evm.model.chr23.1.554/evm.model.chr23.1.259_evm.mo…	21
GO:0032354	response to follicle-stimulating hormone	5.5852e-05	0.00258249	0.0022158	evm.model.chr3.1.741/evm.model.chr4.1.853/evm.model.chr5.1.33/evm.model.chr17.1.103/evm.model.chr24.1.522_evm.model.chr24.1.523/evm.model.chr26.1.106/evm.model.chr26.1.104/evm.model.chr26.1.105/evm.model.chr27.1.91_evm.model.chr27.1.92/evm.model.chrX.870	10
GO:1901863	positive regulation of muscle tissue development	5.64876e-05	0.00258249	0.0022158	evm.model.chr3.1.741/evm.model.chr6.1.899/evm.model.chr7.1.250/evm.model.chr9.1.129/evm.model.chr11.1.133.2/evm.model.chr12.1.477/evm.model.chr17.1.87/evm.model.chr17.1.103/evm.model.chr20.1.740.4/evm.model.chr21.1.252/evm.model.chr22.1.19/evm.model.chr24.1.82/evm.model.chr25.1.69/evm.model.chr28.1.486/evm.model.chr30.1.90	15
GO:0048639	positive regulation of developmental growth	5.65672e-05	0.00258249	0.0022158	evm.model.chr1.1.978/evm.model.chr2.1.263.1/evm.model.chr2.1.1072/evm.model.chr3.1.741/evm.model.chr5.1.33/evm.model.chr5.1.55.1/evm.model.chr6.1.707.1/evm.model.chr7.1.112_evm.model.chr7.1.111/evm.model.chr8.1.18.1/evm.model.chr8.1.691/evm.model.chr9.1.129/evm.model.chr11.1.133.2/evm.model.chr12.1.477/evm.model.chr12.1.264_evm.model.chr12.1.265/evm.model.chr14.1.103/evm.model.chr14.1.112/evm.mod…	40
GO:0072576	liver morphogenesis	5.98871e-05	0.0027127	0.00232752	evm.model.chr1.1.105/evm.model.chr3.1.94/evm.model.chr4.1.279/evm.model.chr16.1.240.1/evm.model.chr17.1.211/evm.model.chr23.1.283/evm.model.chr24.1.82/evm.model.chr24.1.532	8
GO:0048701	embryonic cranial skeleton morphogenesis	6.07765e-05	0.00273165	0.00234378	evm.model.chr3.1.1376/evm.model.chr3.1.509/evm.model.chr6.1.130/evm.model.chr6.1.899/evm.model.chr7.1.717/evm.model.chr7.1.1033/evm.model.chr9.1.129/evm.model.chr12.1.49.1/evm.model.chr13.1.714.1/evm.model.chr13.1.858_evm.model.chr13.1.856/evm.model.chr21.1.160/evm.model.chr24.1.492/evm.model.chrX.833/evm.model.chrX.1011	14
GO:0030902	hindbrain development	6.17073e-05	0.00275215	0.00236137	evm.model.chr2.1.1077/evm.model.chr3.1.444_evm.model.chr3.1.445/evm.model.chr4.1.279/evm.model.chr4.1.620/evm.model.chr5.1.1139/evm.model.chr5.1.907.1/evm.model.chr5.1.1028/evm.model.chr6.1.747/evm.model.chr6.1.604/evm.model.chr6.1.899/evm.model.chr6.1.746/evm.model.chr8.1.646/evm.model.chr13.1.221/evm.model.chr13.1.858_evm.model.chr13.1.856/evm.model.chr15.1.248/evm.model.chr17.1.103/evm.model.c…	26
GO:0001843	neural tube closure	6.33008e-05	0.00280166	0.00240385	evm.model.chr2.1.1529/evm.model.chr2.1.2110/evm.model.chr8.1.103/evm.model.chr9.1.264/evm.model.chr13.1.806/evm.model.chr13.1.858_evm.model.chr13.1.856/evm.model.chr14.1.103/evm.model.chr16.1.748/evm.model.chr20.1.483/evm.model.chr21.1.337/evm.model.chr21.1.581/evm.model.chr23.1.438.3/evm.model.chr24.1.492/evm.model.chr24.1.208/evm.model.chr25.1.792/evm.model.chr27.1.308/evm.model.chrX.833	17
GO:0043010	camera-type eye development	6.55779e-05	0.00288046	0.00247146	evm.model.chr1.1.816/evm.model.chr2.1.1077/evm.model.chr3.1.1376/evm.model.chr4.1.279/evm.model.chr4.1.433/evm.model.chr4.1.89/evm.model.chr4.1.295.1/evm.model.chr4.1.620/evm.model.chr5.1.19/evm.model.chr5.1.1356/evm.model.chr5.1.765/evm.model.chr5.1.1028/evm.model.chr6.1.918/evm.model.chr6.1.604/evm.model.chr8.1.99/evm.model.chr8.1.646/evm.model.chr9.1.129/evm.model.chr13.1.858_evm.model.chr13.1…	42
GO:0001736	establishment of planar polarity	7.08716e-05	0.00308958	0.00265088	evm.model.chr1.1.1252_evm.model.chr1.1.1253/evm.model.chr2.1.1529/evm.model.chr2.1.1958.1/evm.model.chr2.1.2017/evm.model.chr2.1.2110/evm.model.chr2.1.1077/evm.model.chr3.1.915/evm.model.chr5.1.1356/evm.model.chr5.1.1394/evm.model.chr6.1.918/evm.model.chr8.1.103/evm.model.chr8.1.90/evm.model.chr10.1.195/evm.model.chr13.1.847.1/evm.model.chr15.1.248/evm.model.chr19.1.130/evm.model.chr20.1.483/evm.…	24
GO:0055021	regulation of cardiac muscle tissue growth	7.27941e-05	0.00312637	0.00268246	evm.model.chr3.1.741/evm.model.chr9.1.129/evm.model.chr11.1.133.2/evm.model.chr12.1.477/evm.model.chr17.1.87/evm.model.chr19.1.191/evm.model.chr20.1.740.4/evm.model.chr21.1.160/evm.model.chr21.1.252/evm.model.chr24.1.82/evm.model.chr25.1.69/evm.model.chr28.1.609/evm.model.chr30.1.90	13
GO:0060976	coronary vasculature development	7.27941e-05	0.00312637	0.00268246	evm.model.chr2.1.1077/evm.model.chr3.1.741/evm.model.chr5.1.1028/evm.model.chr9.1.264/evm.model.chr9.1.129/evm.model.chr11.1.22/evm.model.chr15.1.248/evm.model.chr18.1.344/evm.model.chr18.1.343/evm.model.chr24.1.208/evm.model.chr26.1.127/evm.model.chr26.1.128.1/evm.model.chr30.1.90	13
GO:0007164	establishment of tissue polarity	7.66447e-05	0.00326754	0.00280358	evm.model.chr1.1.1252_evm.model.chr1.1.1253/evm.model.chr2.1.1529/evm.model.chr2.1.1958.1/evm.model.chr2.1.2017/evm.model.chr2.1.2110/evm.model.chr2.1.1077/evm.model.chr3.1.915/evm.model.chr5.1.1356/evm.model.chr5.1.1394/evm.model.chr6.1.918/evm.model.chr8.1.103/evm.model.chr8.1.90/evm.model.chr10.1.195/evm.model.chr13.1.847.1/evm.model.chr15.1.248/evm.model.chr19.1.130/evm.model.chr20.1.483/evm.…	24
GO:0007472	wing disc morphogenesis	7.73439e-05	0.00327329	0.00280851	evm.model.chr1.1.51/evm.model.chr1.1.1460/evm.model.chr2.1.1032/evm.model.chr2.1.1077/evm.model.chr2.1.1036/evm.model.chr3.1.293.1/evm.model.chr5.1.1028/evm.model.chr7.1.488_evm.model.chr7.1.487/evm.model.chr7.1.946.3/evm.model.chr8.1.18.1/evm.model.chr9.1.60_evm.model.chr9.1.61/evm.model.chr10.1.195/evm.model.chr12.1.249/evm.model.chr12.1.251/evm.model.chr12.1.250/evm.model.chr13.1.847.1/evm.mod…	38
GO:0021915	neural tube development	8.2728e-05	0.00347577	0.00298225	evm.model.chr2.1.1529/evm.model.chr2.1.2110/evm.model.chr3.1.976/evm.model.chr4.1.279/evm.model.chr4.1.433/evm.model.chr6.1.604/evm.model.chr8.1.103/evm.model.chr8.1.646/evm.model.chr9.1.264/evm.model.chr13.1.221/evm.model.chr13.1.806/evm.model.chr13.1.858_evm.model.chr13.1.856/evm.model.chr13.1.715/evm.model.chr14.1.103/evm.model.chr16.1.748/evm.model.chr19.1.154/evm.model.chr20.1.483/evm.model.…	26
GO:0048645	animal organ formation	8.36616e-05	0.00348971	0.0029942	evm.model.chr1.1.51/evm.model.chr2.1.1529/evm.model.chr3.1.442/evm.model.chr4.1.433/evm.model.chr6.1.219_evm.model.chr6.1.220/evm.model.chr7.1.112_evm.model.chr7.1.111/evm.model.chr7.1.488_evm.model.chr7.1.487/evm.model.chr9.1.129/evm.model.chr12.1.284/evm.model.chr14.1.112/evm.model.chr17.1.87/evm.model.chr21.1.160/evm.model.chr21.1.337/evm.model.chr22.1.87/evm.model.chr24.1.82/evm.model.chr26.1…	19
GO:0035010	encapsulation of foreign target	8.47768e-05	0.00351097	0.00301244	evm.model.chr5.1.19/evm.model.chr5.1.585/evm.model.chr8.1.736/evm.model.chr8.1.646/evm.model.chr8.1.553.1/evm.model.chr23.1.553_evm.model.chr23.1.554/evm.model.chr23.1.259_evm.model.chr23.1.260/evm.model.chr26.1.106/evm.model.chr26.1.104/evm.model.chr26.1.105/evm.model.chr27.1.91_evm.model.chr27.1.92/evm.model.chr30.1.180	12
GO:0061448	connective tissue development	8.67485e-05	0.00356715	0.00306065	evm.model.chr1.1.746_evm.model.chr1.1.747/evm.model.chr1.1.105/evm.model.chr2.1.2110/evm.model.chr4.1.279/evm.model.chr4.1.433/evm.model.chr5.1.1356/evm.model.chr6.1.814/evm.model.chr6.1.130/evm.model.chr6.1.899/evm.model.chr8.1.691/evm.model.chr8.1.236/evm.model.chr11.1.80.1/evm.model.chr11.1.296_evm.model.chr11.1.297/evm.model.chr12.1.284/evm.model.chr12.1.49.1/evm.model.chr13.1.863/evm.model.c…	32
GO:0008039	synaptic target recognition	9.488e-05	0.00386712	0.00331802	evm.model.chr1.1.105/evm.model.chr3.1.315.1/evm.model.chr3.1.425/evm.model.chr5.1.1356/evm.model.chr8.1.90/evm.model.chr9.1.171/evm.model.chr12.1.284/evm.model.chr26.1.127/evm.model.chr26.1.128.1/evm.model.chr28.1.625/evm.model.chr30.1.248	11
GO:0001745	compound eye morphogenesis	9.55901e-05	0.00386712	0.00331802	evm.model.chr1.1.51/evm.model.chr2.1.1032/evm.model.chr2.1.1077/evm.model.chr2.1.1036/evm.model.chr3.1.94/evm.model.chr3.1.315.1/evm.model.chr5.1.907.1/evm.model.chr5.1.491/evm.model.chr6.1.173/evm.model.chr7.1.608/evm.model.chr7.1.488_evm.model.chr7.1.487/evm.model.chr8.1.598/evm.model.chr8.1.646/evm.model.chr11.1.332/evm.model.chr12.1.215_evm.model.chr12.1.216/evm.model.chr14.1.112/evm.model.ch…	38
GO:0002053	positive regulation of mesenchymal cell proliferation	9.60444e-05	0.00386712	0.00331802	evm.model.chr4.1.620/evm.model.chr6.1.130/evm.model.chr9.1.129/evm.model.chr13.1.714.1/evm.model.chr20.1.483/evm.model.chr21.1.160/evm.model.chr21.1.252/evm.model.chr21.1.337/evm.model.chr30.1.90	9
GO:0042440	pigment metabolic process	9.69392e-05	0.00387623	0.00332584	evm.model.chr4.1.419/evm.model.chr5.1.19/evm.model.chr5.1.585/evm.model.chr5.1.1394/evm.model.chr7.1.227/evm.model.chr8.1.736/evm.model.chr8.1.646/evm.model.chr8.1.553.1/evm.model.chr9.1.81_evm.model.chr9.1.82/evm.model.chr14.1.450_evm.model.chr14.1.451/evm.model.chr14.1.103/evm.model.chr17.1.103/evm.model.chr19.1.201/evm.model.chr21.1.337/evm.model.chr22.1.19/evm.model.chr23.1.553_evm.model.chr2…	21
GO:0045880	positive regulation of smoothened signaling pathway	9.86838e-05	0.00391896	0.00336251	evm.model.chr1.1.105/evm.model.chr5.1.1356/evm.model.chr6.1.130/evm.model.chr8.1.691/evm.model.chr9.1.616.1/evm.model.chr10.1.195/evm.model.chr11.1.22/evm.model.chr12.1.284/evm.model.chr13.1.714.1/evm.model.chr13.1.715/evm.model.chr24.1.82/evm.model.chrX.373	12
GO:0010464	regulation of mesenchymal cell proliferation	0.000100073	0.00392044	0.00336378	evm.model.chr4.1.279/evm.model.chr4.1.620/evm.model.chr6.1.130/evm.model.chr9.1.129/evm.model.chr13.1.714.1/evm.model.chr20.1.483/evm.model.chr21.1.160/evm.model.chr21.1.252/evm.model.chr21.1.337/evm.model.chr30.1.90	10
GO:0016198	axon choice point recognition	0.000100073	0.00392044	0.00336378	evm.model.chr4.1.805.1/evm.model.chr7.1.112_evm.model.chr7.1.111/evm.model.chr8.1.90/evm.model.chr10.1.232.1/evm.model.chr22.1.87/evm.model.chr25.1.786/evm.model.chr25.1.787.1/evm.model.chr26.1.127/evm.model.chr26.1.128.1/evm.model.chr26.1.157	10
GO:0001655	urogenital system development	0.000103191	0.00401545	0.00344529	evm.model.chr1.1.51/evm.model.chr1.1.105/evm.model.chr2.1.2064/evm.model.chr2.1.1958.1/evm.model.chr2.1.1077/evm.model.chr3.1.315.1/evm.model.chr3.1.442/evm.model.chr4.1.852.5/evm.model.chr4.1.433/evm.model.chr5.1.118/evm.model.chr7.1.488_evm.model.chr7.1.487/evm.model.chr8.1.103/evm.model.chr8.1.646/evm.model.chr8.1.553.1/evm.model.chr9.1.616.1/evm.model.chr9.1.73/evm.model.chr9.1.129/evm.model.…	44
GO:0017145	stem cell division	0.000109457	0.00423087	0.00363012	evm.model.chr2.1.2110/evm.model.chr2.1.1077/evm.model.chr3.1.838/evm.model.chr3.1.915/evm.model.chr8.1.646/evm.model.chr8.1.527/evm.model.chr9.1.129/evm.model.chr11.1.296_evm.model.chr11.1.297/evm.model.chr12.1.264_evm.model.chr12.1.265/evm.model.chr13.1.847.1/evm.model.chr13.1.863/evm.model.chr13.1.858_evm.model.chr13.1.856/evm.model.chr14.1.103/evm.model.chr14.1.112/evm.model.chr16.1.583/evm.mo…	22
GO:0010463	mesenchymal cell proliferation	0.000111912	0.00426886	0.00366272	evm.model.chr2.1.1958.1/evm.model.chr4.1.279/evm.model.chr4.1.620/evm.model.chr6.1.130/evm.model.chr9.1.129/evm.model.chr13.1.714.1/evm.model.chr20.1.483/evm.model.chr21.1.160/evm.model.chr21.1.252/evm.model.chr21.1.337/evm.model.chr30.1.90	11
GO:0050931	pigment cell differentiation	0.000111912	0.00426886	0.00366272	evm.model.chr4.1.433/evm.model.chr7.1.717/evm.model.chr8.1.598/evm.model.chr14.1.450_evm.model.chr14.1.451/evm.model.chr14.1.103/evm.model.chr20.1.707.1/evm.model.chr22.1.19/evm.model.chr24.1.213_evm.model.chr24.1.215/evm.model.chr31.1.807/evm.model.chr32.1.293/evm.model.chrX.833	11
GO:0098840	protein transport along microtubule	0.000114506	0.00431109	0.00369896	evm.model.chr2.1.1775/evm.model.chr3.1.811/evm.model.chr8.1.691/evm.model.chr11.1.22/evm.model.chr12.1.264_evm.model.chr12.1.265/evm.model.chr13.1.717/evm.model.chr14.1.203/evm.model.chr16.1.636/evm.model.chr17.1.311/evm.model.chr21.1.581/evm.model.chr28.1.644/evm.model.chr30.1.200.7	12
GO:0099118	microtubule-based protein transport	0.000114506	0.00431109	0.00369896	evm.model.chr2.1.1775/evm.model.chr3.1.811/evm.model.chr8.1.691/evm.model.chr11.1.22/evm.model.chr12.1.264_evm.model.chr12.1.265/evm.model.chr13.1.717/evm.model.chr14.1.203/evm.model.chr16.1.636/evm.model.chr17.1.311/evm.model.chr21.1.581/evm.model.chr28.1.644/evm.model.chr30.1.200.7	12
GO:0055024	regulation of cardiac muscle tissue development	0.000116807	0.00434133	0.0037249	evm.model.chr3.1.741/evm.model.chr9.1.129/evm.model.chr11.1.133.2/evm.model.chr11.1.296_evm.model.chr11.1.297/evm.model.chr12.1.477/evm.model.chr17.1.87/evm.model.chr19.1.191/evm.model.chr20.1.483/evm.model.chr20.1.740.4/evm.model.chr21.1.160/evm.model.chr21.1.252/evm.model.chr24.1.82/evm.model.chr25.1.69/evm.model.chr28.1.609/evm.model.chr30.1.90	15
GO:0060998	regulation of dendritic spine development	0.000116807	0.00434133	0.0037249	evm.model.chr2.1.1134/evm.model.chr5.1.907.1/evm.model.chr7.1.716/evm.model.chr7.1.960/evm.model.chr8.1.626/evm.model.chr9.1.616.1/evm.model.chr12.1.264_evm.model.chr12.1.265/evm.model.chr19.1.191/evm.model.chr23.1.553_evm.model.chr23.1.554/evm.model.chr23.1.259_evm.model.chr23.1.260/evm.model.chr29.1.120_evm.model.chr29.1.121/evm.model.chr31.1.807/evm.model.chrX.1083_evm.model.chrX.1082/evm.mode…	15
GO:0031000	response to caffeine	0.000118533	0.00434969	0.00373208	evm.model.chr6.1.821/evm.model.chr7.1.470/evm.model.chr7.1.469/evm.model.chr8.1.17/evm.model.chr11.1.84.1/evm.model.chr17.1.103/evm.model.chr18.1.313/evm.model.chr20.1.740.4/evm.model.chr22.1.19	9
GO:0036270	response to diuretic	0.000118533	0.00434969	0.00373208	evm.model.chr6.1.821/evm.model.chr7.1.470/evm.model.chr7.1.469/evm.model.chr8.1.17/evm.model.chr11.1.84.1/evm.model.chr17.1.103/evm.model.chr18.1.313/evm.model.chr20.1.740.4/evm.model.chr22.1.19	9
GO:0001841	neural tube formation	0.000121587	0.00443373	0.00380418	evm.model.chr2.1.1529/evm.model.chr2.1.2110/evm.model.chr8.1.103/evm.model.chr8.1.646/evm.model.chr9.1.264/evm.model.chr13.1.806/evm.model.chr13.1.858_evm.model.chr13.1.856/evm.model.chr14.1.103/evm.model.chr16.1.748/evm.model.chr20.1.483/evm.model.chr21.1.337/evm.model.chr21.1.581/evm.model.chr22.1.351/evm.model.chr23.1.438.3/evm.model.chr24.1.492/evm.model.chr24.1.208/evm.model.chr25.1.792/evm.…	19
GO:0051216	cartilage development	0.0001289	0.00466024	0.00399853	evm.model.chr1.1.105/evm.model.chr2.1.2110/evm.model.chr4.1.279/evm.model.chr4.1.433/evm.model.chr5.1.1356/evm.model.chr6.1.814/evm.model.chr6.1.130/evm.model.chr6.1.899/evm.model.chr8.1.691/evm.model.chr8.1.236/evm.model.chr11.1.296_evm.model.chr11.1.297/evm.model.chr12.1.284/evm.model.chr13.1.863/evm.model.chr13.1.714.1/evm.model.chr13.1.858_evm.model.chr13.1.856/evm.model.chr15.1.277/evm.model…	25
GO:0061138	morphogenesis of a branching epithelium	0.000130904	0.00466024	0.00399853	evm.model.chr2.1.1529/evm.model.chr2.1.2064/evm.model.chr2.1.1958.1/evm.model.chr2.1.2110/evm.model.chr3.1.442/evm.model.chr4.1.433/evm.model.chr4.1.738/evm.model.chr7.1.95/evm.model.chr8.1.646/evm.model.chr9.1.616.1/evm.model.chr9.1.129/evm.model.chr12.1.284/evm.model.chr13.1.144/evm.model.chr14.1.112/evm.model.chr15.1.376.2/evm.model.chr16.1.274.1/evm.model.chr16.1.583/evm.model.chr19.1.130/evm…	30
GO:0001756	somitogenesis	0.000131014	0.00466024	0.00399853	evm.model.chr1.1.1252_evm.model.chr1.1.1253/evm.model.chr2.1.2110/evm.model.chr4.1.279/evm.model.chr5.1.33/evm.model.chr5.1.761/evm.model.chr13.1.221/evm.model.chr13.1.858_evm.model.chr13.1.856/evm.model.chr14.1.103/evm.model.chr17.1.87/evm.model.chr20.1.483/evm.model.chr21.1.337/evm.model.chr23.1.259_evm.model.chr23.1.260/evm.model.chr29.1.210/evm.model.chr31.1.820/evm.model.chrX.833	15
GO:0060840	artery development	0.000131014	0.00466024	0.00399853	evm.model.chr2.1.1077/evm.model.chr4.1.433/evm.model.chr4.1.738/evm.model.chr5.1.1028/evm.model.chr6.1.130/evm.model.chr9.1.264/evm.model.chr13.1.714.1/evm.model.chr13.1.858_evm.model.chr13.1.856/evm.model.chr14.1.358/evm.model.chr16.1.748/evm.model.chr17.1.87/evm.model.chr24.1.208/evm.model.chr26.1.127/evm.model.chr26.1.128.1/evm.model.chr30.1.61	15
GO:0040013	negative regulation of locomotion	0.000133722	0.00472756	0.00405629	evm.model.chr1.1.978/evm.model.chr1.1.108/evm.model.chr2.1.2110/evm.model.chr3.1.741/evm.model.chr4.1.279/evm.model.chr4.1.738/evm.model.chr5.1.302/evm.model.chr5.1.1235/evm.model.chr7.1.112_evm.model.chr7.1.111/evm.model.chr7.1.300.2/evm.model.chr8.1.524/evm.model.chr8.1.90/evm.model.chr9.1.616.1/evm.model.chr9.1.478/evm.model.chr10.1.232.1/evm.model.chr12.1.284/evm.model.chr14.1.358/evm.model.c…	35
GO:0060419	heart growth	0.00014081	0.00494418	0.00424215	evm.model.chr3.1.741/evm.model.chr9.1.478/evm.model.chr9.1.129/evm.model.chr11.1.133.2/evm.model.chr12.1.477/evm.model.chr13.1.858_evm.model.chr13.1.856/evm.model.chr17.1.87/evm.model.chr19.1.191/evm.model.chr20.1.740.4/evm.model.chr21.1.160/evm.model.chr21.1.252/evm.model.chr24.1.82/evm.model.chr25.1.69/evm.model.chr28.1.625/evm.model.chr28.1.609/evm.model.chr30.1.90	16
GO:0048066	developmental pigmentation	0.000141555	0.00494418	0.00424215	evm.model.chr2.1.263.1/evm.model.chr4.1.433/evm.model.chr4.1.419/evm.model.chr5.1.19/evm.model.chr7.1.717/evm.model.chr7.1.227/evm.model.chr8.1.598/evm.model.chr9.1.659/evm.model.chr10.1.232.1/evm.model.chr14.1.450_evm.model.chr14.1.451/evm.model.chr14.1.103/evm.model.chr17.1.282.1/evm.model.chr19.1.201/evm.model.chr20.1.707.1/evm.model.chr20.1.483/evm.model.chr22.1.19/evm.model.chr24.1.213_evm.m…	20
GO:0007501	mesodermal cell fate specification	0.000143676	0.00498823	0.00427995	evm.model.chr1.1.109.1/evm.model.chr2.1.2110/evm.model.chr3.1.442/evm.model.chr5.1.55.1/evm.model.chr6.1.219_evm.model.chr6.1.220/evm.model.chr7.1.112_evm.model.chr7.1.111/evm.model.chr14.1.112/evm.model.chr22.1.87/evm.model.chr24.1.110/evm.model.chr30.1.90	10
GO:1905477	positive regulation of protein localization to membrane	0.000145697	0.0050087	0.00429751	evm.model.chr2.1.1134/evm.model.chr2.1.1141/evm.model.chr3.1.1089.1/evm.model.chr4.1.279/evm.model.chr6.1.747/evm.model.chr6.1.746/evm.model.chr8.1.646/evm.model.chr9.1.154/evm.model.chr11.1.819/evm.model.chr14.1.51_evm.model.chr14.1.52/evm.model.chr19.1.198/evm.model.chr21.1.191/evm.model.chr22.1.19/evm.model.chr23.1.273/evm.model.chr23.1.553_evm.model.chr23.1.554/evm.model.chr26.1.106/evm.model…	19
GO:0051271	negative regulation of cellular component movement	0.000145994	0.0050087	0.00429751	evm.model.chr1.1.978/evm.model.chr1.1.108/evm.model.chr2.1.2110/evm.model.chr3.1.741/evm.model.chr4.1.279/evm.model.chr4.1.738/evm.model.chr5.1.302/evm.model.chr5.1.1235/evm.model.chr7.1.112_evm.model.chr7.1.111/evm.model.chr7.1.930/evm.model.chr7.1.300.2/evm.model.chr8.1.90/evm.model.chr9.1.616.1/evm.model.chr9.1.478/evm.model.chr10.1.232.1/evm.model.chr12.1.284/evm.model.chr14.1.358/evm.model.c…	33
GO:0035148	tube formation	0.000149952	0.0051119	0.00438606	evm.model.chr2.1.1529/evm.model.chr2.1.2110/evm.model.chr8.1.103/evm.model.chr8.1.646/evm.model.chr9.1.659/evm.model.chr9.1.264/evm.model.chr9.1.129/evm.model.chr12.1.49.1/evm.model.chr13.1.806/evm.model.chr13.1.858_evm.model.chr13.1.856/evm.model.chr14.1.103/evm.model.chr16.1.748/evm.model.chr17.1.282.1/evm.model.chr20.1.483/evm.model.chr21.1.337/evm.model.chr21.1.581/evm.model.chr22.1.351/evm.m…	27
GO:1905475	regulation of protein localization to membrane	0.000150765	0.0051119	0.00438606	evm.model.chr2.1.1134/evm.model.chr2.1.1141/evm.model.chr3.1.1089.1/evm.model.chr4.1.279/evm.model.chr6.1.814/evm.model.chr6.1.747/evm.model.chr6.1.746/evm.model.chr8.1.646/evm.model.chr9.1.154/evm.model.chr11.1.819/evm.model.chr14.1.51_evm.model.chr14.1.52/evm.model.chr16.1.748/evm.model.chr19.1.166.1/evm.model.chr19.1.198/evm.model.chr21.1.191/evm.model.chr22.1.19/evm.model.chr23.1.273/evm.mode…	24
GO:0035904	aorta development	0.000153891	0.00518755	0.00445096	evm.model.chr2.1.1077/evm.model.chr5.1.1028/evm.model.chr9.1.264/evm.model.chr13.1.858_evm.model.chr13.1.856/evm.model.chr14.1.358/evm.model.chr16.1.748/evm.model.chr17.1.87/evm.model.chr24.1.208/evm.model.chr26.1.127/evm.model.chr26.1.128.1/evm.model.chr30.1.61	11
GO:0040035	hermaphrodite genitalia development	0.00015771	0.00528557	0.00453507	evm.model.chr8.1.90/evm.model.chr20.1.337/evm.model.chr21.1.214/evm.model.chr24.1.36.3/evm.model.chrX.767.7/evm.model.chrX.266/evm.model.chrX.1277.2	7
GO:0060831	smoothened signaling pathway involved in dorsal/ventral neural tube patterning	0.000162371	0.00539352	0.00462769	evm.model.chr2.1.1529/evm.model.chr4.1.433/evm.model.chr9.1.264/evm.model.chr13.1.715/evm.model.chr19.1.154/evm.model.chr21.1.581	6
GO:0033002	muscle cell proliferation	0.000163616	0.00539352	0.00462769	evm.model.chr2.1.2064/evm.model.chr3.1.741/evm.model.chr7.1.250/evm.model.chr7.1.1033/evm.model.chr9.1.478/evm.model.chr9.1.129/evm.model.chr11.1.133.2/evm.model.chr12.1.284/evm.model.chr12.1.477/evm.model.chr13.1.858_evm.model.chr13.1.856/evm.model.chr15.1.139/evm.model.chr17.1.87/evm.model.chr17.1.103/evm.model.chr18.1.344/evm.model.chr18.1.343/evm.model.chr19.1.191/evm.model.chr20.1.740.4/evm.…	28
GO:0008406	gonad development	0.000163722	0.00539352	0.00462769	evm.model.chr2.1.1072/evm.model.chr2.1.2110/evm.model.chr4.1.433/evm.model.chr4.1.738/evm.model.chr4.1.894/evm.model.chr5.1.1356/evm.model.chr7.1.112_evm.model.chr7.1.111/evm.model.chr7.1.250/evm.model.chr8.1.90/evm.model.chr8.1.236/evm.model.chr8.1.646/evm.model.chr10.1.395/evm.model.chr13.1.299.1/evm.model.chr13.1.806/evm.model.chr13.1.858_evm.model.chr13.1.856/evm.model.chr14.1.103/evm.model.c…	41
GO:0045844	positive regulation of striated muscle tissue development	0.000167191	0.00544591	0.00467264	evm.model.chr3.1.741/evm.model.chr6.1.899/evm.model.chr7.1.250/evm.model.chr9.1.129/evm.model.chr11.1.133.2/evm.model.chr12.1.477/evm.model.chr17.1.87/evm.model.chr20.1.740.4/evm.model.chr21.1.252/evm.model.chr22.1.19/evm.model.chr24.1.82/evm.model.chr25.1.69/evm.model.chr28.1.486/evm.model.chr30.1.90	14
GO:0048013	ephrin receptor signaling pathway	0.000167191	0.00544591	0.00467264	evm.model.chr5.1.33/evm.model.chr6.1.173/evm.model.chr7.1.960/evm.model.chr8.1.553.1/evm.model.chr17.1.87/evm.model.chr19.1.198/evm.model.chr23.1.553_evm.model.chr23.1.554/evm.model.chr23.1.259_evm.model.chr23.1.260/evm.model.chr26.1.106/evm.model.chr26.1.104/evm.model.chr26.1.105/evm.model.chr27.1.91_evm.model.chr27.1.92/evm.model.chr28.1.609/evm.model.chrX.191	14
GO:0001941	postsynaptic membrane organization	0.000170882	0.00550431	0.00472275	evm.model.chr2.1.1134/evm.model.chr2.1.1155/evm.model.chr4.1.279/evm.model.chr6.1.747/evm.model.chr6.1.746/evm.model.chr8.1.626/evm.model.chr11.1.819/evm.model.chr28.1.625/evm.model.chr30.1.248/evm.model.chrX.1083_evm.model.chrX.1082	10
GO:0048668	collateral sprouting	0.000170882	0.00550431	0.00472275	evm.model.chr3.1.315.1/evm.model.chr5.1.33/evm.model.chr5.1.907.1/evm.model.chr5.1.1394/evm.model.chr6.1.707.1/evm.model.chr14.1.103/evm.model.chr22.1.87/evm.model.chr23.1.259_evm.model.chr23.1.260/evm.model.chr26.1.157/evm.model.chrX.66	10
GO:0034698	response to gonadotropin	0.000175676	0.00562746	0.00482841	evm.model.chr3.1.741/evm.model.chr4.1.853/evm.model.chr5.1.33/evm.model.chr17.1.103/evm.model.chr18.1.344/evm.model.chr18.1.343/evm.model.chr24.1.522_evm.model.chr24.1.523/evm.model.chr26.1.106/evm.model.chr26.1.104/evm.model.chr26.1.105/evm.model.chr27.1.91_evm.model.chr27.1.92/evm.model.chrX.870	12
GO:0014020	primary neural tube formation	0.000177713	0.00566143	0.00485756	evm.model.chr2.1.1529/evm.model.chr2.1.2110/evm.model.chr8.1.103/evm.model.chr9.1.264/evm.model.chr13.1.806/evm.model.chr13.1.858_evm.model.chr13.1.856/evm.model.chr14.1.103/evm.model.chr16.1.748/evm.model.chr20.1.483/evm.model.chr21.1.337/evm.model.chr21.1.581/evm.model.chr23.1.438.3/evm.model.chr24.1.492/evm.model.chr24.1.208/evm.model.chr25.1.792/evm.model.chr27.1.308/evm.model.chrX.833	17
GO:0050678	regulation of epithelial cell proliferation	0.000188552	0.0059739	0.00512566	evm.model.chr1.1.105/evm.model.chr2.1.2064/evm.model.chr2.1.2110/evm.model.chr3.1.741/evm.model.chr3.1.94/evm.model.chr3.1.1376/evm.model.chr4.1.279/evm.model.chr4.1.620/evm.model.chr7.1.300.2/evm.model.chr7.1.1033/evm.model.chr8.1.691/evm.model.chr9.1.129/evm.model.chr12.1.284/evm.model.chr12.1.247/evm.model.chr12.1.318/evm.model.chr13.1.144/evm.model.chr13.1.858_evm.model.chr13.1.856/evm.model.…	34
GO:0042733	embryonic digit morphogenesis	0.000201458	0.00623518	0.00534984	evm.model.chr2.1.1529/evm.model.chr2.1.2110/evm.model.chr4.1.433/evm.model.chr11.1.819/evm.model.chr15.1.248/evm.model.chr19.1.191/evm.model.chr19.1.154/evm.model.chr20.1.483/evm.model.chr21.1.337/evm.model.chr21.1.581/evm.model.chr25.1.792/evm.model.chr29.1.210	12
GO:0055123	digestive system development	0.000201505	0.00623518	0.00534984	evm.model.chr1.1.51/evm.model.chr2.1.1958.1/evm.model.chr2.1.1102.1/evm.model.chr2.1.2110/evm.model.chr2.1.1077/evm.model.chr3.1.666/evm.model.chr4.1.852.5/evm.model.chr4.1.433/evm.model.chr5.1.27/evm.model.chr5.1.1394/evm.model.chr6.1.814/evm.model.chr7.1.1033/evm.model.chr8.1.103/evm.model.chr8.1.646/evm.model.chr8.1.553.1/evm.model.chr9.1.129/evm.model.chr11.1.264/evm.model.chr13.1.858_evm.mod…	37
GO:0003156	regulation of animal organ formation	0.000202296	0.00623518	0.00534984	evm.model.chr1.1.51/evm.model.chr2.1.1529/evm.model.chr12.1.284/evm.model.chr14.1.112/evm.model.chr17.1.87/evm.model.chr21.1.337/evm.model.chr26.1.127/evm.model.chr26.1.128.1/evm.model.chr30.1.90/evm.model.chrX.870	10
GO:0042661	regulation of mesodermal cell fate specification	0.000203251	0.00623518	0.00534984	evm.model.chr2.1.2110/evm.model.chr3.1.442/evm.model.chr6.1.219_evm.model.chr6.1.220/evm.model.chr7.1.112_evm.model.chr7.1.111/evm.model.chr14.1.112/evm.model.chr22.1.87/evm.model.chr24.1.110/evm.model.chr30.1.90	8
GO:1905770	regulation of mesodermal cell differentiation	0.000203251	0.00623518	0.00534984	evm.model.chr2.1.2110/evm.model.chr3.1.442/evm.model.chr6.1.219_evm.model.chr6.1.220/evm.model.chr7.1.112_evm.model.chr7.1.111/evm.model.chr14.1.112/evm.model.chr22.1.87/evm.model.chr24.1.110/evm.model.chr30.1.90	8
GO:1905902	regulation of mesoderm formation	0.000203251	0.00623518	0.00534984	evm.model.chr2.1.2110/evm.model.chr3.1.442/evm.model.chr6.1.219_evm.model.chr6.1.220/evm.model.chr7.1.112_evm.model.chr7.1.111/evm.model.chr14.1.112/evm.model.chr22.1.87/evm.model.chr24.1.110/evm.model.chr30.1.90	8
GO:0045137	development of primary sexual characteristics	0.000206576	0.00630382	0.00540873	evm.model.chr2.1.1072/evm.model.chr2.1.2110/evm.model.chr4.1.433/evm.model.chr4.1.738/evm.model.chr4.1.894/evm.model.chr5.1.1356/evm.model.chr7.1.112_evm.model.chr7.1.111/evm.model.chr7.1.250/evm.model.chr8.1.90/evm.model.chr8.1.236/evm.model.chr8.1.646/evm.model.chr10.1.395/evm.model.chr13.1.299.1/evm.model.chr13.1.806/evm.model.chr13.1.858_evm.model.chr13.1.856/evm.model.chr14.1.103/evm.model.c…	41
GO:0060420	regulation of heart growth	0.000211106	0.00640835	0.00549842	evm.model.chr3.1.741/evm.model.chr9.1.129/evm.model.chr11.1.133.2/evm.model.chr12.1.477/evm.model.chr17.1.87/evm.model.chr19.1.191/evm.model.chr20.1.740.4/evm.model.chr21.1.160/evm.model.chr21.1.252/evm.model.chr24.1.82/evm.model.chr25.1.69/evm.model.chr28.1.609/evm.model.chr30.1.90	13
GO:0021954	central nervous system neuron development	0.000215198	0.00649853	0.0055758	evm.model.chr1.1.1340/evm.model.chr4.1.738/evm.model.chr8.1.553.1/evm.model.chr9.1.129/evm.model.chr10.1.420/evm.model.chr10.1.232.1/evm.model.chr14.1.103/evm.model.chr21.1.337/evm.model.chr22.1.87/evm.model.chr23.1.357/evm.model.chr23.1.553_evm.model.chr23.1.554/evm.model.chr23.1.259_evm.model.chr23.1.260/evm.model.chr26.1.127/evm.model.chr26.1.128.1/evm.model.chr30.1.90/evm.model.chrX.833/evm.m…	17
GO:0034332	adherens junction organization	0.000220464	0.00659118	0.00565529	evm.model.chr1.1.1340/evm.model.chr3.1.315.1/evm.model.chr4.1.535_evm.model.chr4.1.536/evm.model.chr4.1.707.1/evm.model.chr5.1.33/evm.model.chr6.1.173/evm.model.chr7.1.930/evm.model.chr8.1.646/evm.model.chr9.1.616.1/evm.model.chr16.1.274.1/evm.model.chr17.1.31/evm.model.chr19.1.198/evm.model.chr22.1.351/evm.model.chr22.1.19/evm.model.chr23.1.553_evm.model.chr23.1.554/evm.model.chr26.1.6/evm.model…	22
GO:0001764	neuron migration	0.000220539	0.00659118	0.00565529	evm.model.chr2.1.1072/evm.model.chr2.1.1077/evm.model.chr4.1.738/evm.model.chr7.1.1091/evm.model.chr7.1.112_evm.model.chr7.1.111/evm.model.chr8.1.90/evm.model.chr9.1.478/evm.model.chr10.1.420/evm.model.chr10.1.195/evm.model.chr12.1.247/evm.model.chr12.1.164/evm.model.chr13.1.847.1/evm.model.chr14.1.358/evm.model.chr15.1.77/evm.model.chr19.1.198/evm.model.chr21.1.52/evm.model.chr21.1.337/evm.model…	27
GO:0009100	glycoprotein metabolic process	0.000222459	0.00661444	0.00567525	evm.model.chr1.1.978/evm.model.chr1.1.319.1/evm.model.chr1.1.105/evm.model.chr2.1.1032/evm.model.chr2.1.1036/evm.model.chr3.1.518_evm.model.chr3.1.517/evm.model.chr4.1.810/evm.model.chr4.1.852.5/evm.model.chr5.1.19/evm.model.chr5.1.118/evm.model.chr5.1.225/evm.model.chr6.1.172/evm.model.chr7.1.896/evm.model.chr7.1.50/evm.model.chr7.1.989/evm.model.chr8.1.33/evm.model.chr8.1.524/evm.model.chr10.1.…	37
GO:0060349	bone morphogenesis	0.000226888	0.00669285	0.00574253	evm.model.chr2.1.2110/evm.model.chr4.1.647/evm.model.chr4.1.433/evm.model.chr6.1.899/evm.model.chr7.1.1106/evm.model.chr7.1.1033/evm.model.chr8.1.691/evm.model.chr9.1.129/evm.model.chr12.1.49.1/evm.model.chr13.1.689/evm.model.chr13.1.858_evm.model.chr13.1.856/evm.model.chr20.1.740.4/evm.model.chr21.1.160/evm.model.chr25.1.792/evm.model.chr29.1.71	15
GO:0022038	corpus callosum development	0.000227404	0.00669285	0.00574253	evm.model.chr5.1.907.1/evm.model.chr8.1.90/evm.model.chr8.1.553.1/evm.model.chr14.1.103/evm.model.chr23.1.553_evm.model.chr23.1.554/evm.model.chr29.1.120_evm.model.chr29.1.121	6
GO:0051668	localization within membrane	0.000233099	0.00671643	0.00576276	evm.model.chr1.1.970/evm.model.chr2.1.1804/evm.model.chr2.1.1155/evm.model.chr4.1.279/evm.model.chr6.1.747/evm.model.chr6.1.746/evm.model.chr8.1.288/evm.model.chr8.1.626/evm.model.chr9.1.659/evm.model.chr11.1.819/evm.model.chr14.1.329/evm.model.chr17.1.282.1/evm.model.chr19.1.266/evm.model.chr21.1.563/evm.model.chr21.1.581/evm.model.chr25.1.672/evm.model.chr27.1.225.1/evm.model.chr28.1.644/evm.mo…	20
GO:0001700	embryonic development via the syncytial blastoderm	0.000234815	0.00671643	0.00576276	evm.model.chr1.1.51/evm.model.chr1.1.199/evm.model.chr2.1.405/evm.model.chr2.1.1077/evm.model.chr3.1.315.1/evm.model.chr3.1.293.1/evm.model.chr4.1.899/evm.model.chr4.1.900/evm.model.chr5.1.27/evm.model.chr5.1.1394/evm.model.chr8.1.18.1/evm.model.chr8.1.409/evm.model.chr8.1.17/evm.model.chr9.1.60_evm.model.chr9.1.61/evm.model.chr9.1.73/evm.model.chr13.1.806/evm.model.chr14.1.103/evm.model.chr14.1.…	27
GO:0048754	branching morphogenesis of an epithelial tube	0.000234815	0.00671643	0.00576276	evm.model.chr2.1.1529/evm.model.chr2.1.2064/evm.model.chr2.1.1958.1/evm.model.chr2.1.2110/evm.model.chr3.1.442/evm.model.chr4.1.433/evm.model.chr4.1.738/evm.model.chr7.1.95/evm.model.chr8.1.646/evm.model.chr9.1.616.1/evm.model.chr9.1.129/evm.model.chr13.1.144/evm.model.chr14.1.112/evm.model.chr15.1.376.2/evm.model.chr16.1.274.1/evm.model.chr16.1.583/evm.model.chr20.1.483/evm.model.chr20.1.740.4/e…	27
GO:1990778	protein localization to cell periphery	0.000235786	0.00671643	0.00576276	evm.model.chr1.1.816/evm.model.chr1.1.970/evm.model.chr1.1.780.1/evm.model.chr1.1.100/evm.model.chr2.1.1804/evm.model.chr2.1.1155/evm.model.chr2.1.1141/evm.model.chr3.1.1089.1/evm.model.chr4.1.711/evm.model.chr6.1.173/evm.model.chr6.1.814/evm.model.chr6.1.747/evm.model.chr6.1.746/evm.model.chr8.1.637.1/evm.model.chr8.1.646/evm.model.chr9.1.659/evm.model.chr9.1.154/evm.model.chr13.1.650/evm.model.…	38
GO:1903076	regulation of protein localization to plasma membrane	0.000236396	0.00671643	0.00576276	evm.model.chr2.1.1141/evm.model.chr3.1.1089.1/evm.model.chr6.1.814/evm.model.chr6.1.747/evm.model.chr6.1.746/evm.model.chr8.1.646/evm.model.chr9.1.154/evm.model.chr14.1.51_evm.model.chr14.1.52/evm.model.chr16.1.748/evm.model.chr19.1.166.1/evm.model.chr21.1.191/evm.model.chr23.1.273/evm.model.chr23.1.553_evm.model.chr23.1.554/evm.model.chr26.1.106/evm.model.chr26.1.104/evm.model.chr26.1.105/evm.mo…	17
GO:0003281	ventricular septum development	0.000238632	0.00671643	0.00576276	evm.model.chr3.1.741/evm.model.chr5.1.1028/evm.model.chr9.1.264/evm.model.chr9.1.129/evm.model.chr13.1.858_evm.model.chr13.1.856/evm.model.chr15.1.248/evm.model.chr16.1.748/evm.model.chr17.1.87/evm.model.chr20.1.483/evm.model.chr21.1.160/evm.model.chr21.1.337/evm.model.chr26.1.127/evm.model.chr26.1.128.1	13
GO:0048859	formation of anatomical boundary	0.000238632	0.00671643	0.00576276	evm.model.chr1.1.51/evm.model.chr3.1.442/evm.model.chr6.1.219_evm.model.chr6.1.220/evm.model.chr7.1.112_evm.model.chr7.1.111/evm.model.chr7.1.488_evm.model.chr7.1.487/evm.model.chr13.1.806/evm.model.chr14.1.112/evm.model.chr17.1.87/evm.model.chr22.1.87/evm.model.chr23.1.259_evm.model.chr23.1.260/evm.model.chr26.1.127/evm.model.chr26.1.128.1/evm.model.chrX.833	13
GO:1903078	positive regulation of protein localization to plasma membrane	0.000238632	0.00671643	0.00576276	evm.model.chr2.1.1141/evm.model.chr3.1.1089.1/evm.model.chr6.1.747/evm.model.chr6.1.746/evm.model.chr8.1.646/evm.model.chr9.1.154/evm.model.chr14.1.51_evm.model.chr14.1.52/evm.model.chr21.1.191/evm.model.chr23.1.273/evm.model.chr23.1.553_evm.model.chr23.1.554/evm.model.chr26.1.106/evm.model.chr26.1.104/evm.model.chr26.1.105	13
GO:1905515	non-motile cilium assembly	0.000238632	0.00671643	0.00576276	evm.model.chr2.1.1529/evm.model.chr8.1.103/evm.model.chr8.1.691/evm.model.chr11.1.22/evm.model.chr13.1.717/evm.model.chr13.1.715/evm.model.chr17.1.311/evm.model.chr19.1.154/evm.model.chr21.1.581/evm.model.chr24.1.484/evm.model.chr27.1.357/evm.model.chr27.1.308/evm.model.chr30.1.200.7	13
GO:0007435	salivary gland morphogenesis	0.000245053	0.00683903	0.00586795	evm.model.chr2.1.1077/evm.model.chr4.1.738/evm.model.chr5.1.1356/evm.model.chr6.1.173/evm.model.chr7.1.1033/evm.model.chr8.1.756_evm.model.chr8.1.760/evm.model.chr8.1.90/evm.model.chr9.1.129/evm.model.chr13.1.858_evm.model.chr13.1.856/evm.model.chr21.1.337/evm.model.chr21.1.191/evm.model.chr21.1.214/evm.model.chr22.1.329.1/evm.model.chr22.1.200.6/evm.model.chr28.1.609/evm.model.chr30.1.90/evm.mod…	19
GO:0045926	negative regulation of growth	0.000245346	0.00683903	0.00586795	evm.model.chr1.1.1252_evm.model.chr1.1.1253/evm.model.chr2.1.210/evm.model.chr2.1.1072/evm.model.chr2.1.2110/evm.model.chr3.1.1191.3/evm.model.chr4.1.738/evm.model.chr5.1.907.1/evm.model.chr5.1.1028/evm.model.chr6.1.918/evm.model.chr6.1.707.1/evm.model.chr7.1.112_evm.model.chr7.1.111/evm.model.chr7.1.608/evm.model.chr8.1.90/evm.model.chr10.1.395/evm.model.chr10.1.232.1/evm.model.chr13.1.454.1/evm…	37
GO:0048704	embryonic skeletal system morphogenesis	0.000259386	0.0071958	0.00617406	evm.model.chr3.1.1376/evm.model.chr3.1.509/evm.model.chr4.1.433/evm.model.chr5.1.1356/evm.model.chr6.1.130/evm.model.chr6.1.899/evm.model.chr7.1.717/evm.model.chr7.1.1033/evm.model.chr9.1.129/evm.model.chr12.1.49.1/evm.model.chr13.1.714.1/evm.model.chr13.1.858_evm.model.chr13.1.856/evm.model.chr21.1.160/evm.model.chr24.1.492/evm.model.chrX.833/evm.model.chrX.1011/evm.model.chrX.66	17
GO:2000310	regulation of NMDA receptor activity	0.000267129	0.00737531	0.00632808	evm.model.chr2.1.1155/evm.model.chr5.1.135_evm.model.chr5.1.136/evm.model.chr6.1.747/evm.model.chr6.1.746/evm.model.chr8.1.626/evm.model.chr17.1.103/evm.model.chr23.1.553_evm.model.chr23.1.554	7
GO:0016201	synaptic target inhibition	0.00027354	0.00751651	0.00644923	evm.model.chr1.1.105/evm.model.chr3.1.425/evm.model.chr5.1.1356/evm.model.chr8.1.90/evm.model.chr12.1.284	5
GO:0007368	determination of left/right symmetry	0.000290487	0.00793178	0.00680554	evm.model.chr1.1.1252_evm.model.chr1.1.1253/evm.model.chr2.1.263.1/evm.model.chr2.1.1529/evm.model.chr5.1.1394/evm.model.chr7.1.112_evm.model.chr7.1.111/evm.model.chr8.1.103/evm.model.chr9.1.779_evm.model.chr9.1.781/evm.model.chr9.1.264/evm.model.chr9.1.129/evm.model.chr10.1.48/evm.model.chr11.1.22/evm.model.chr14.1.112/evm.model.chr17.1.311/evm.model.chr17.1.87/evm.model.chr18.1.344/evm.model.ch…	23
GO:0048565	digestive tract development	0.000291388	0.00793178	0.00680554	evm.model.chr1.1.51/evm.model.chr2.1.1958.1/evm.model.chr2.1.1102.1/evm.model.chr2.1.2110/evm.model.chr2.1.1077/evm.model.chr3.1.666/evm.model.chr4.1.852.5/evm.model.chr4.1.433/evm.model.chr5.1.27/evm.model.chr5.1.1394/evm.model.chr6.1.814/evm.model.chr7.1.1033/evm.model.chr8.1.103/evm.model.chr8.1.646/evm.model.chr8.1.553.1/evm.model.chr9.1.129/evm.model.chr11.1.264/evm.model.chr13.1.858_evm.mod…	35
GO:0048636	positive regulation of muscle organ development	0.000295199	0.00799795	0.00686231	evm.model.chr3.1.741/evm.model.chr6.1.899/evm.model.chr7.1.250/evm.model.chr9.1.129/evm.model.chr11.1.133.2/evm.model.chr12.1.477/evm.model.chr17.1.87/evm.model.chr20.1.740.4/evm.model.chr21.1.252/evm.model.chr22.1.19/evm.model.chr24.1.82/evm.model.chr25.1.69/evm.model.chr28.1.486/evm.model.chr30.1.90	14
GO:0045216	cell-cell junction organization	0.000301253	0.00810664	0.00695557	evm.model.chr1.1.1340/evm.model.chr2.1.1134/evm.model.chr3.1.315.1/evm.model.chr4.1.535_evm.model.chr4.1.536/evm.model.chr4.1.707.1/evm.model.chr5.1.33/evm.model.chr6.1.173/evm.model.chr7.1.930/evm.model.chr7.1.1033/evm.model.chr8.1.236/evm.model.chr8.1.646/evm.model.chr9.1.616.1/evm.model.chr12.1.49.1/evm.model.chr13.1.858_evm.model.chr13.1.856/evm.model.chr16.1.274.1/evm.model.chr17.1.31/evm.mo…	34
GO:0021510	spinal cord development	0.000302377	0.00810664	0.00695557	evm.model.chr4.1.279/evm.model.chr4.1.433/evm.model.chr5.1.230_evm.model.chr5.1.231/evm.model.chr5.1.907.1/evm.model.chr6.1.219_evm.model.chr6.1.220/evm.model.chr7.1.717/evm.model.chr9.1.264/evm.model.chr11.1.22/evm.model.chr16.1.583/evm.model.chr16.1.764/evm.model.chr21.1.252/evm.model.chr21.1.581/evm.model.chr22.1.87/evm.model.chr25.1.792/evm.model.chr26.1.127/evm.model.chr26.1.128.1/evm.model.…	18
GO:0010559	regulation of glycoprotein biosynthetic process	0.000307599	0.00810664	0.00695557	evm.model.chr1.1.978/evm.model.chr1.1.319.1/evm.model.chr4.1.810/evm.model.chr6.1.172/evm.model.chr7.1.50/evm.model.chr8.1.33/evm.model.chr20.1.740.4/evm.model.chr22.1.19/evm.model.chr24.1.522_evm.model.chr24.1.523	9
GO:0016199	axon midline choice point recognition	0.000307599	0.00810664	0.00695557	evm.model.chr4.1.805.1/evm.model.chr7.1.112_evm.model.chr7.1.111/evm.model.chr8.1.90/evm.model.chr22.1.87/evm.model.chr25.1.786/evm.model.chr25.1.787.1/evm.model.chr26.1.127/evm.model.chr26.1.128.1/evm.model.chr26.1.157	9
GO:0035075	response to ecdysone	0.000307599	0.00810664	0.00695557	evm.model.chr2.1.552/evm.model.chr8.1.756_evm.model.chr8.1.760/evm.model.chr21.1.563/evm.model.chr23.1.357/evm.model.chr28.1.609/evm.model.chrX.833/evm.model.chrX.329/evm.model.chrX.1087/evm.model.chrX.191	9
GO:0060603	mammary gland duct morphogenesis	0.000307599	0.00810664	0.00695557	evm.model.chr2.1.1072/evm.model.chr9.1.129/evm.model.chr13.1.144/evm.model.chr20.1.483/evm.model.chr21.1.337/evm.model.chr26.1.127/evm.model.chr26.1.128.1/evm.model.chr32.1.195/evm.model.chrX.870	9
GO:1903035	negative regulation of response to wounding	0.000309622	0.00812301	0.00696962	evm.model.chr1.1.1055_evm.model.chr1.1.1054/evm.model.chr3.1.874.5/evm.model.chr5.1.907.1/evm.model.chr5.1.1394/evm.model.chr7.1.112_evm.model.chr7.1.111/evm.model.chr7.1.250/evm.model.chr9.1.478/evm.model.chr10.1.232.1/evm.model.chr14.1.184/evm.model.chr23.1.553_evm.model.chr23.1.554/evm.model.chr23.1.259_evm.model.chr23.1.260/evm.model.chr26.1.6/evm.model.chr30.1.210/evm.model.chr30.1.37_evm.mo…	15
GO:2000095	regulation of Wnt signaling pathway, planar cell polarity pathway	0.000311314	0.00813064	0.00697616	evm.model.chr1.1.1252_evm.model.chr1.1.1253/evm.model.chr2.1.1529/evm.model.chr2.1.2110/evm.model.chr8.1.103/evm.model.chr19.1.130/evm.model.chr20.1.483	6
GO:0007405	neuroblast proliferation	0.000317707	0.00826039	0.00708749	evm.model.chr1.1.199/evm.model.chr2.1.1077/evm.model.chr3.1.915/evm.model.chr4.1.433/evm.model.chr5.1.1028/evm.model.chr8.1.756_evm.model.chr8.1.760/evm.model.chr8.1.646/evm.model.chr9.1.636/evm.model.chr9.1.129/evm.model.chr11.1.296_evm.model.chr11.1.297/evm.model.chr12.1.264_evm.model.chr12.1.265/evm.model.chr13.1.847.1/evm.model.chr18.1.291.2/evm.model.chr19.1.191/evm.model.chr20.1.707.1/evm.m…	22
GO:0035006	melanization defense response	0.000320787	0.00826632	0.00709258	evm.model.chr5.1.585/evm.model.chr5.1.1394/evm.model.chr8.1.736/evm.model.chr8.1.646/evm.model.chr8.1.553.1/evm.model.chr23.1.553_evm.model.chr23.1.554/evm.model.chr23.1.259_evm.model.chr23.1.260/evm.model.chr26.1.106/evm.model.chr26.1.104/evm.model.chr26.1.105/evm.model.chr27.1.91_evm.model.chr27.1.92	11
GO:0060038	cardiac muscle cell proliferation	0.000320787	0.00826632	0.00709258	evm.model.chr3.1.741/evm.model.chr9.1.129/evm.model.chr11.1.133.2/evm.model.chr13.1.858_evm.model.chr13.1.856/evm.model.chr17.1.87/evm.model.chr19.1.191/evm.model.chr21.1.160/evm.model.chr21.1.252/evm.model.chr24.1.82/evm.model.chr28.1.625/evm.model.chr30.1.90	11
GO:0035011	melanotic encapsulation of foreign target	0.000326999	0.00838911	0.00719793	evm.model.chr5.1.585/evm.model.chr8.1.736/evm.model.chr8.1.646/evm.model.chr8.1.553.1/evm.model.chr23.1.553_evm.model.chr23.1.554/evm.model.chr23.1.259_evm.model.chr23.1.260/evm.model.chr26.1.106/evm.model.chr26.1.104/evm.model.chr26.1.105/evm.model.chr27.1.91_evm.model.chr27.1.92	10
GO:0003151	outflow tract morphogenesis	0.000340355	0.00865518	0.00742622	evm.model.chr2.1.2110/evm.model.chr3.1.741/evm.model.chr5.1.1028/evm.model.chr9.1.129/evm.model.chr13.1.689/evm.model.chr13.1.858_evm.model.chr13.1.856/evm.model.chr16.1.583/evm.model.chr17.1.87/evm.model.chr20.1.483/evm.model.chr21.1.160/evm.model.chr21.1.337/evm.model.chr26.1.127/evm.model.chr26.1.128.1	13
GO:0021872	forebrain generation of neurons	0.000340355	0.00865518	0.00742622	evm.model.chr3.1.874.5/evm.model.chr4.1.433/evm.model.chr4.1.738/evm.model.chr9.1.129/evm.model.chr16.1.583/evm.model.chr16.1.556/evm.model.chr20.1.483/evm.model.chr21.1.337/evm.model.chr24.1.36.3/evm.model.chr26.1.127/evm.model.chr26.1.128.1/evm.model.chr30.1.90/evm.model.chrX.66	13
GO:0030308	negative regulation of cell growth	0.000345272	0.00874186	0.00750059	evm.model.chr2.1.210/evm.model.chr2.1.1072/evm.model.chr2.1.2110/evm.model.chr4.1.738/evm.model.chr5.1.907.1/evm.model.chr5.1.1028/evm.model.chr6.1.707.1/evm.model.chr7.1.112_evm.model.chr7.1.111/evm.model.chr8.1.90/evm.model.chr10.1.232.1/evm.model.chr13.1.858_evm.model.chr13.1.856/evm.model.chr17.1.34_evm.model.chr17.1.35/evm.model.chr18.1.291.2/evm.model.chr21.1.473/evm.model.chr21.1.252/evm.m…	24
GO:0055023	positive regulation of cardiac muscle tissue growth	0.000365824	0.00914861	0.00784959	evm.model.chr3.1.741/evm.model.chr9.1.129/evm.model.chr11.1.133.2/evm.model.chr12.1.477/evm.model.chr17.1.87/evm.model.chr20.1.740.4/evm.model.chr24.1.82/evm.model.chr25.1.69/evm.model.chr30.1.90	9
GO:0045778	positive regulation of ossification	0.000366071	0.00914861	0.00784959	evm.model.chr2.1.2110/evm.model.chr4.1.433/evm.model.chr5.1.765/evm.model.chr6.1.814/evm.model.chr6.1.821/evm.model.chr7.1.1033/evm.model.chr13.1.299.1/evm.model.chr13.1.858_evm.model.chr13.1.856/evm.model.chr13.1.697.1/evm.model.chr14.1.112/evm.model.chr20.1.483/evm.model.chr20.1.740.4/evm.model.chr21.1.337/evm.model.chrX.1309	14
GO:1904377	positive regulation of protein localization to cell periphery	0.000366071	0.00914861	0.00784959	evm.model.chr2.1.1141/evm.model.chr3.1.1089.1/evm.model.chr4.1.711/evm.model.chr6.1.747/evm.model.chr6.1.746/evm.model.chr8.1.646/evm.model.chr9.1.154/evm.model.chr14.1.51_evm.model.chr14.1.52/evm.model.chr21.1.191/evm.model.chr23.1.273/evm.model.chr23.1.553_evm.model.chr23.1.554/evm.model.chr26.1.106/evm.model.chr26.1.104/evm.model.chr26.1.105	14
GO:0051489	regulation of filopodium assembly	0.000371872	0.00923389	0.00792276	evm.model.chr4.1.852.5/evm.model.chr4.1.805.1/evm.model.chr5.1.302/evm.model.chr5.1.907.1/evm.model.chr6.1.747/evm.model.chr6.1.746/evm.model.chr7.1.1033/evm.model.chr8.1.626/evm.model.chr8.1.646/evm.model.chr12.1.264_evm.model.chr12.1.265/evm.model.chr13.1.806/evm.model.chr18.1.250.1/evm.model.chr21.1.214/evm.model.chr25.1.786/evm.model.chr25.1.787.1/evm.model.chr30.1.266/evm.model.chr32.1.214	17
GO:0048193	Golgi vesicle transport	0.000372668	0.00923389	0.00792276	evm.model.chr1.1.489/evm.model.chr1.1.816/evm.model.chr1.1.970/evm.model.chr1.1.57/evm.model.chr1.1.945_evm.model.chr1.1.947/evm.model.chr1.1.100/evm.model.chr2.1.1899/evm.model.chr2.1.254/evm.model.chr2.1.1267/evm.model.chr4.1.481.1/evm.model.chr4.1.419/evm.model.chr5.1.230_evm.model.chr5.1.231/evm.model.chr6.1.814/evm.model.chr6.1.172/evm.model.chr8.1.646/evm.model.chr9.1.659/evm.model.chr11.1.…	35
GO:0001702	gastrulation with mouth forming second	0.000378829	0.0093466	0.00801946	evm.model.chr3.1.957/evm.model.chr5.1.693/evm.model.chr14.1.112/evm.model.chr19.1.198/evm.model.chr20.1.483/evm.model.chr21.1.337/evm.model.chr28.1.625/evm.model.chrX.209	8
GO:0042073	intraciliary transport	0.00038067	0.00935222	0.00802429	evm.model.chr2.1.1775/evm.model.chr3.1.811/evm.model.chr8.1.691/evm.model.chr11.1.22/evm.model.chr13.1.717/evm.model.chr14.1.203/evm.model.chr16.1.636/evm.model.chr17.1.311/evm.model.chr21.1.581/evm.model.chr30.1.200.7	10
GO:0031223	auditory behavior	0.000408193	0.00998609	0.00856815	evm.model.chr4.1.620/evm.model.chr6.1.747/evm.model.chr6.1.746/evm.model.chr15.1.250/evm.model.chr27.1.357	5
GO:0008361	regulation of cell size	0.000412628	0.0100522	0.00862485	evm.model.chr2.1.263.1/evm.model.chr2.1.1072/evm.model.chr3.1.1089.1/evm.model.chr4.1.738/evm.model.chr5.1.33/evm.model.chr5.1.729.4/evm.model.chr5.1.907.1/evm.model.chr5.1.491/evm.model.chr5.1.313/evm.model.chr6.1.707.1/evm.model.chr7.1.498/evm.model.chr7.1.112_evm.model.chr7.1.111/evm.model.chr8.1.90/evm.model.chr10.1.232.1/evm.model.chr13.1.221/evm.model.chr14.1.103/evm.model.chr15.1.77/evm.mo…	36
GO:0099068	postsynapse assembly	0.00041768	0.0101327	0.00869393	evm.model.chr2.1.1134/evm.model.chr6.1.747/evm.model.chr6.1.746/evm.model.chr8.1.626/evm.model.chr11.1.819/evm.model.chr21.1.337	6
GO:0008587	imaginal disc-derived wing margin morphogenesis	0.000426972	0.0103149	0.00885031	evm.model.chr2.1.1032/evm.model.chr2.1.1036/evm.model.chr5.1.1028/evm.model.chr10.1.195/evm.model.chr18.1.288/evm.model.chr18.1.291.2/evm.model.chr20.1.483/evm.model.chr24.1.36.3/evm.model.chr25.1.786/evm.model.chr25.1.787.1/evm.model.chr31.1.820/evm.model.chrX.373/evm.model.HiC_scaffold_36.82	13
GO:0048806	genitalia development	0.000458908	0.0110405	0.00947281	evm.model.chr5.1.1235/evm.model.chr5.1.1394/evm.model.chr8.1.90/evm.model.chr11.1.133.2/evm.model.chr11.1.764/evm.model.chr20.1.483/evm.model.chr20.1.337/evm.model.chr21.1.337/evm.model.chr21.1.191/evm.model.chr21.1.214/evm.model.chr24.1.36.3/evm.model.chr26.1.149/evm.model.chr29.1.210/evm.model.chr32.1.195/evm.model.chrX.767.7/evm.model.chrX.266/evm.model.chrX.870/evm.model.chrX.1277.2	18
GO:0001704	formation of primary germ layer	0.000461197	0.0110497	0.00948071	evm.model.chr1.1.109.1/evm.model.chr1.1.945_evm.model.chr1.1.947/evm.model.chr2.1.405/evm.model.chr2.1.2110/evm.model.chr3.1.442/evm.model.chr5.1.33/evm.model.chr5.1.55.1/evm.model.chr6.1.219_evm.model.chr6.1.220/evm.model.chr7.1.112_evm.model.chr7.1.111/evm.model.chr7.1.717/evm.model.chr8.1.423/evm.model.chr14.1.112/evm.model.chr14.1.359/evm.model.chr14.1.329/evm.model.chr19.1.80_evm.model.chr19…	21
GO:0021543	pallium development	0.000482425	0.0115107	0.00987628	evm.model.chr1.1.978/evm.model.chr2.1.1958.1/evm.model.chr3.1.444_evm.model.chr3.1.445/evm.model.chr4.1.433/evm.model.chr4.1.738/evm.model.chr4.1.620/evm.model.chr5.1.907.1/evm.model.chr8.1.100/evm.model.chr14.1.103/evm.model.chr14.1.358/evm.model.chr16.1.583/evm.model.chr19.1.191/evm.model.chr20.1.483/evm.model.chr21.1.191/evm.model.chr22.1.19/evm.model.chr23.1.553_evm.model.chr23.1.554/evm.mode…	25
GO:0001701	in utero embryonic development	0.000510624	0.0120948	0.0103774	evm.model.chr1.1.790/evm.model.chr2.1.1847.3/evm.model.chr2.1.2064/evm.model.chr2.1.1539/evm.model.chr2.1.1077/evm.model.chr3.1.741/evm.model.chr3.1.94/evm.model.chr4.1.433/evm.model.chr5.1.19/evm.model.chr5.1.1028/evm.model.chr6.1.400_evm.model.chr6.1.399/evm.model.chr6.1.821/evm.model.chr7.1.896/evm.model.chr7.1.1033/evm.model.chr8.1.544/evm.model.chr8.1.236/evm.model.chr9.1.129/evm.model.chr11…	39
GO:0098727	maintenance of cell number	0.000511076	0.0120948	0.0103774	evm.model.chr2.1.423/evm.model.chr3.1.1008.1/evm.model.chr3.1.442/evm.model.chr5.1.1028/evm.model.chr5.1.491/evm.model.chr6.1.604/evm.model.chr7.1.717/evm.model.chr7.1.946.3/evm.model.chr8.1.527/evm.model.chr9.1.636/evm.model.chr12.1.413/evm.model.chr13.1.144/evm.model.chr13.1.863/evm.model.chr13.1.714.1/evm.model.chr14.1.129/evm.model.chr14.1.112/evm.model.chr16.1.583/evm.model.chr17.1.87/evm.mo…	30
GO:0035265	organ growth	0.000523224	0.0123319	0.0105809	evm.model.chr3.1.741/evm.model.chr7.1.608/evm.model.chr8.1.18.1/evm.model.chr8.1.527/evm.model.chr9.1.478/evm.model.chr9.1.129/evm.model.chr10.1.195/evm.model.chr11.1.133.2/evm.model.chr12.1.477/evm.model.chr13.1.858_evm.model.chr13.1.856/evm.model.chr17.1.87/evm.model.chr18.1.223.1/evm.model.chr19.1.191/evm.model.chr20.1.282/evm.model.chr20.1.283.1/evm.model.chr20.1.740.4/evm.model.chr21.1.160/e…	29
GO:0009953	dorsal/ventral pattern formation	0.000532647	0.0125032	0.0107279	evm.model.chr1.1.51/evm.model.chr1.1.105/evm.model.chr2.1.1032/evm.model.chr2.1.1529/evm.model.chr2.1.1036/evm.model.chr4.1.433/evm.model.chr5.1.1380/evm.model.chr5.1.491/evm.model.chr8.1.544/evm.model.chr9.1.264/evm.model.chr10.1.195/evm.model.chr11.1.819/evm.model.chr11.1.22/evm.model.chr12.1.284/evm.model.chr13.1.715/evm.model.chr14.1.203/evm.model.chr14.1.112/evm.model.chr16.1.753/evm.model.c…	32
GO:0016204	determination of muscle attachment site	0.000550405	0.0128679	0.0110408	evm.model.chr8.1.90/evm.model.chr9.1.60_evm.model.chr9.1.61/evm.model.chr21.1.337/evm.model.chr24.1.532/evm.model.chr25.1.786/evm.model.chr25.1.787.1	6
GO:0071372	cellular response to follicle-stimulating hormone stimulus	0.000552982	0.0128763	0.011048	evm.model.chr5.1.33/evm.model.chr17.1.103/evm.model.chr24.1.522_evm.model.chr24.1.523/evm.model.chr26.1.106/evm.model.chr26.1.104/evm.model.chr26.1.105/evm.model.chr27.1.91_evm.model.chr27.1.92/evm.model.chrX.870	8
GO:0030705	cytoskeleton-dependent intracellular transport	0.000574988	0.013282	0.0113961	evm.model.chr1.1.945_evm.model.chr1.1.947/evm.model.chr2.1.1775/evm.model.chr3.1.811/evm.model.chr5.1.1394/evm.model.chr7.1.1126.1/evm.model.chr7.1.227/evm.model.chr8.1.100/evm.model.chr8.1.691/evm.model.chr11.1.22/evm.model.chr12.1.264_evm.model.chr12.1.265/evm.model.chr13.1.650/evm.model.chr13.1.717/evm.model.chr14.1.203/evm.model.chr15.1.77/evm.model.chr16.1.636/evm.model.chr16.1.642.1/evm.mod…	24
GO:0051124	synaptic growth at neuromuscular junction	0.000574988	0.013282	0.0113961	evm.model.chr5.1.907.1/evm.model.chr6.1.747/evm.model.chr6.1.746/evm.model.chr10.1.232.1/evm.model.chr11.1.133.2/evm.model.chr11.1.819/evm.model.chr12.1.264_evm.model.chr12.1.265/evm.model.chr13.1.454.1/evm.model.chr13.1.847.1/evm.model.chr13.1.806/evm.model.chr14.1.329/evm.model.chr15.1.77/evm.model.chr18.1.250.1/evm.model.chr23.1.544/evm.model.chr23.1.273/evm.model.chr26.1.149/evm.model.chr26.1…	24
GO:0019748	secondary metabolic process	0.000583083	0.0134087	0.0115048	evm.model.chr4.1.419/evm.model.chr5.1.585/evm.model.chr5.1.1394/evm.model.chr7.1.227/evm.model.chr8.1.736/evm.model.chr8.1.646/evm.model.chr8.1.553.1/evm.model.chr14.1.450_evm.model.chr14.1.451/evm.model.chr14.1.103/evm.model.chr19.1.201/evm.model.chr21.1.337/evm.model.chr22.1.19/evm.model.chr23.1.553_evm.model.chr23.1.554/evm.model.chr23.1.259_evm.model.chr23.1.260/evm.model.chr26.1.106/evm.mode…	18
GO:0010935	regulation of macrophage cytokine production	0.000587408	0.0134087	0.0115048	evm.model.chr7.1.1033/evm.model.chr13.1.858_evm.model.chr13.1.856/evm.model.chr21.1.160/evm.model.chr21.1.337/evm.model.chr27.1.405.1	5
GO:0001710	mesodermal cell fate commitment	0.000587412	0.0134087	0.0115048	evm.model.chr1.1.109.1/evm.model.chr2.1.2110/evm.model.chr3.1.442/evm.model.chr5.1.55.1/evm.model.chr6.1.219_evm.model.chr6.1.220/evm.model.chr7.1.112_evm.model.chr7.1.111/evm.model.chr14.1.112/evm.model.chr22.1.87/evm.model.chr24.1.110/evm.model.chr30.1.90	10
GO:0072175	epithelial tube formation	0.000589816	0.0134108	0.0115066	evm.model.chr2.1.1529/evm.model.chr2.1.2110/evm.model.chr8.1.103/evm.model.chr8.1.646/evm.model.chr9.1.264/evm.model.chr9.1.129/evm.model.chr12.1.49.1/evm.model.chr13.1.806/evm.model.chr13.1.858_evm.model.chr13.1.856/evm.model.chr14.1.103/evm.model.chr16.1.748/evm.model.chr20.1.483/evm.model.chr21.1.337/evm.model.chr21.1.581/evm.model.chr22.1.351/evm.model.chr23.1.438.3/evm.model.chr24.1.492/evm.…	22
GO:0060412	ventricular septum morphogenesis	0.000597253	0.013422	0.0115162	evm.model.chr3.1.741/evm.model.chr9.1.129/evm.model.chr13.1.858_evm.model.chr13.1.856/evm.model.chr17.1.87/evm.model.chr20.1.483/evm.model.chr21.1.160/evm.model.chr21.1.337/evm.model.chr26.1.127/evm.model.chr26.1.128.1	9
GO:0099054	presynapse assembly	0.000597253	0.013422	0.0115162	evm.model.chr2.1.1134/evm.model.chr6.1.747/evm.model.chr6.1.746/evm.model.chr8.1.626/evm.model.chr10.1.232.1/evm.model.chr11.1.819/evm.model.chr18.1.250.1/evm.model.chr21.1.337/evm.model.chr24.1.213_evm.model.chr24.1.215	9
GO:1903018	regulation of glycoprotein metabolic process	0.000597253	0.013422	0.0115162	evm.model.chr1.1.978/evm.model.chr1.1.319.1/evm.model.chr4.1.810/evm.model.chr6.1.172/evm.model.chr7.1.50/evm.model.chr8.1.33/evm.model.chr20.1.740.4/evm.model.chr22.1.19/evm.model.chr24.1.522_evm.model.chr24.1.523	9
GO:0010770	positive regulation of cell morphogenesis involved in differentiation	0.000604801	0.0135391	0.0116167	evm.model.chr2.1.1072/evm.model.chr5.1.33/evm.model.chr5.1.1394/evm.model.chr6.1.707.1/evm.model.chr6.1.172/evm.model.chr8.1.90/evm.model.chr9.1.73/evm.model.chr12.1.264_evm.model.chr12.1.265/evm.model.chr14.1.103/evm.model.chr15.1.77/evm.model.chr18.1.250.1/evm.model.chr21.1.289/evm.model.chr21.1.124/evm.model.chr21.1.337/evm.model.chr22.1.329.1/evm.model.chr23.1.259_evm.model.chr23.1.260/evm.mo…	27
GO:0010717	regulation of epithelial to mesenchymal transition	0.000609603	0.0135913	0.0116615	evm.model.chr2.1.2110/evm.model.chr3.1.741/evm.model.chr7.1.1033/evm.model.chr13.1.858_evm.model.chr13.1.856/evm.model.chr19.1.191/evm.model.chr21.1.160/evm.model.chr22.1.154_evm.model.chr22.1.155/evm.model.chr23.1.553_evm.model.chr23.1.554/evm.model.chr24.1.492/evm.model.chr24.1.522_evm.model.chr24.1.523/evm.model.chr26.1.6/evm.model.chr26.1.106/evm.model.chr26.1.104/evm.model.chr26.1.105	14
GO:0014706	striated muscle tissue development	0.00061182	0.0135913	0.0116615	evm.model.chr1.1.767/evm.model.chr1.1.109.1/evm.model.chr2.1.1077/evm.model.chr3.1.741/evm.model.chr3.1.315.1/evm.model.chr3.1.839/evm.model.chr4.1.620/evm.model.chr5.1.1235/evm.model.chr5.1.214/evm.model.chr6.1.821/evm.model.chr6.1.899/evm.model.chr7.1.930/evm.model.chr7.1.250/evm.model.chr8.1.332/evm.model.chr9.1.478/evm.model.chr9.1.129/evm.model.chr11.1.133.2/evm.model.chr11.1.296_evm.model.c…	41
GO:0030901	midbrain development	0.000619232	0.0136514	0.011713	evm.model.chr2.1.2110/evm.model.chr3.1.444_evm.model.chr3.1.445/evm.model.chr6.1.604/evm.model.chr8.1.90/evm.model.chr9.1.616.1/evm.model.chr9.1.129/evm.model.chr20.1.483/evm.model.chr21.1.337/evm.model.chr29.1.150/evm.model.chr30.1.90/evm.model.chrX.833	11
GO:0035176	social behavior	0.000619232	0.0136514	0.011713	evm.model.chr2.1.1134/evm.model.chr2.1.1155/evm.model.chr3.1.94/evm.model.chr6.1.747/evm.model.chr6.1.746/evm.model.chr9.1.559/evm.model.chr16.1.240.1/evm.model.chr18.1.353/evm.model.chr25.1.341/evm.model.chr27.1.357/evm.model.chr30.1.200.7	11
GO:0003007	heart morphogenesis	0.000625874	0.0137418	0.0117906	evm.model.chr1.1.1252_evm.model.chr1.1.1253/evm.model.chr2.1.1847.3/evm.model.chr2.1.1529/evm.model.chr2.1.1958.1/evm.model.chr2.1.2110/evm.model.chr3.1.741/evm.model.chr3.1.94/evm.model.chr4.1.433/evm.model.chr5.1.1028/evm.model.chr6.1.821/evm.model.chr7.1.1091/evm.model.chr7.1.1033/evm.model.chr8.1.103/evm.model.chr9.1.264/evm.model.chr9.1.129/evm.model.chr10.1.48/evm.model.chr12.1.49.1/evm.mod…	34
GO:0010970	transport along microtubule	0.000629936	0.0137418	0.0117906	evm.model.chr1.1.945_evm.model.chr1.1.947/evm.model.chr2.1.1775/evm.model.chr3.1.811/evm.model.chr7.1.1126.1/evm.model.chr7.1.227/evm.model.chr8.1.100/evm.model.chr8.1.691/evm.model.chr11.1.22/evm.model.chr12.1.264_evm.model.chr12.1.265/evm.model.chr13.1.650/evm.model.chr13.1.717/evm.model.chr14.1.203/evm.model.chr15.1.77/evm.model.chr16.1.636/evm.model.chr17.1.311/evm.model.chr21.1.289/evm.model…	22
GO:1904375	regulation of protein localization to cell periphery	0.000630446	0.0137418	0.0117906	evm.model.chr2.1.1141/evm.model.chr3.1.1089.1/evm.model.chr4.1.711/evm.model.chr6.1.814/evm.model.chr6.1.747/evm.model.chr6.1.746/evm.model.chr8.1.646/evm.model.chr9.1.154/evm.model.chr14.1.51_evm.model.chr14.1.52/evm.model.chr16.1.748/evm.model.chr19.1.166.1/evm.model.chr21.1.191/evm.model.chr23.1.273/evm.model.chr23.1.553_evm.model.chr23.1.554/evm.model.chr26.1.106/evm.model.chr26.1.104/evm.mod…	18
GO:0097090	presynaptic membrane organization	0.000661594	0.0143668	0.0123268	evm.model.chr2.1.1134/evm.model.chr6.1.747/evm.model.chr6.1.746/evm.model.chr8.1.626/evm.model.chr11.1.819/evm.model.chr18.1.250.1/evm.model.chr28.1.625/evm.model.chr30.1.248	8
GO:0035051	cardiocyte differentiation	0.000672405	0.0144226	0.0123747	evm.model.chr2.1.1077/evm.model.chr3.1.741/evm.model.chr3.1.839/evm.model.chr6.1.821/evm.model.chr9.1.478/evm.model.chr11.1.296_evm.model.chr11.1.297/evm.model.chr12.1.477/evm.model.chr13.1.858_evm.model.chr13.1.856/evm.model.chr16.1.583/evm.model.chr17.1.87/evm.model.chr19.1.191/evm.model.chr20.1.483/evm.model.chr20.1.740.4/evm.model.chr21.1.252/evm.model.chr21.1.191/evm.model.chr22.1.329.1/evm.…	22
GO:0007613	memory	0.000673319	0.0144226	0.0123747	evm.model.chr1.1.978/evm.model.chr1.1.970/evm.model.chr3.1.444_evm.model.chr3.1.445/evm.model.chr4.1.805.1/evm.model.chr4.1.707.1/evm.model.chr5.1.230_evm.model.chr5.1.231/evm.model.chr5.1.302/evm.model.chr5.1.1394/evm.model.chr5.1.1313/evm.model.chr6.1.173/evm.model.chr7.1.498/evm.model.chr8.1.90/evm.model.chr8.1.646/evm.model.chr10.1.232.1/evm.model.chr11.1.133.2/evm.model.chr12.1.318/evm.model…	31
GO:0010160	formation of animal organ boundary	0.000674116	0.0144226	0.0123747	evm.model.chr1.1.51/evm.model.chr3.1.442/evm.model.chr6.1.219_evm.model.chr6.1.220/evm.model.chr7.1.112_evm.model.chr7.1.111/evm.model.chr7.1.488_evm.model.chr7.1.487/evm.model.chr14.1.112/evm.model.chr17.1.87/evm.model.chr22.1.87/evm.model.chr26.1.127/evm.model.chr26.1.128.1	10
GO:0055025	positive regulation of cardiac muscle tissue development	0.000674116	0.0144226	0.0123747	evm.model.chr3.1.741/evm.model.chr9.1.129/evm.model.chr11.1.133.2/evm.model.chr12.1.477/evm.model.chr17.1.87/evm.model.chr20.1.740.4/evm.model.chr21.1.252/evm.model.chr24.1.82/evm.model.chr25.1.69/evm.model.chr30.1.90	10
GO:0060421	positive regulation of heart growth	0.000696819	0.0148535	0.0127445	evm.model.chr3.1.741/evm.model.chr9.1.129/evm.model.chr11.1.133.2/evm.model.chr12.1.477/evm.model.chr17.1.87/evm.model.chr20.1.740.4/evm.model.chr24.1.82/evm.model.chr25.1.69/evm.model.chr30.1.90	9
GO:1901890	positive regulation of cell junction assembly	0.000718084	0.0152507	0.0130853	evm.model.chr1.1.952/evm.model.chr2.1.1134/evm.model.chr5.1.33/evm.model.chr5.1.1172/evm.model.chr6.1.747/evm.model.chr6.1.746/evm.model.chr7.1.1091/evm.model.chr8.1.626/evm.model.chr8.1.553.1/evm.model.chr9.1.616.1/evm.model.chr10.1.232.1/evm.model.chr12.1.264_evm.model.chr12.1.265/evm.model.chr18.1.250.1/evm.model.chr21.1.220/evm.model.chr23.1.399/evm.model.chr23.1.553_evm.model.chr23.1.554/evm…	20
GO:0050673	epithelial cell proliferation	0.000737804	0.0156124	0.0133955	evm.model.chr1.1.105/evm.model.chr2.1.2064/evm.model.chr2.1.2110/evm.model.chr3.1.741/evm.model.chr3.1.94/evm.model.chr3.1.1376/evm.model.chr4.1.279/evm.model.chr4.1.620/evm.model.chr6.1.918/evm.model.chr7.1.300.2/evm.model.chr7.1.1033/evm.model.chr8.1.691/evm.model.chr9.1.129/evm.model.chr12.1.284/evm.model.chr12.1.247/evm.model.chr12.1.318/evm.model.chr13.1.144/evm.model.chr13.1.858_evm.model.c…	37
GO:0001838	embryonic epithelial tube formation	0.000769662	0.0162128	0.0139108	evm.model.chr2.1.1529/evm.model.chr2.1.2110/evm.model.chr8.1.103/evm.model.chr8.1.646/evm.model.chr9.1.264/evm.model.chr12.1.49.1/evm.model.chr13.1.806/evm.model.chr13.1.858_evm.model.chr13.1.856/evm.model.chr14.1.103/evm.model.chr16.1.748/evm.model.chr20.1.483/evm.model.chr21.1.337/evm.model.chr21.1.581/evm.model.chr22.1.351/evm.model.chr23.1.438.3/evm.model.chr24.1.492/evm.model.chr24.1.208/evm…	20
GO:0016203	muscle attachment	0.000771774	0.0162128	0.0139108	evm.model.chr8.1.90/evm.model.chr9.1.659/evm.model.chr9.1.60_evm.model.chr9.1.61/evm.model.chr9.1.73/evm.model.chr11.1.314/evm.model.chr17.1.282.1/evm.model.chr21.1.337/evm.model.chr21.1.191/evm.model.chr24.1.532/evm.model.chr25.1.786/evm.model.chr25.1.791/evm.model.chr25.1.787.1	12
GO:0030323	respiratory tube development	0.000775261	0.0162273	0.0139232	evm.model.chr2.1.1847.3/evm.model.chr3.1.518_evm.model.chr3.1.517/evm.model.chr4.1.279/evm.model.chr4.1.433/evm.model.chr4.1.620/evm.model.chr5.1.19/evm.model.chr5.1.1376/evm.model.chr6.1.814/evm.model.chr7.1.1033/evm.model.chr8.1.103/evm.model.chr9.1.616.1/evm.model.chr9.1.129/evm.model.chr13.1.858_evm.model.chr13.1.856/evm.model.chr15.1.139/evm.model.chr16.1.583/evm.model.chr17.1.87/evm.model.c…	25
GO:1904645	response to amyloid-beta	0.000786766	0.0164089	0.014079	evm.model.chr5.1.1394/evm.model.chr6.1.173/evm.model.chr19.1.198/evm.model.chr20.1.740.4/evm.model.chr22.1.19/evm.model.chr23.1.553_evm.model.chr23.1.554/evm.model.chr23.1.259_evm.model.chr23.1.260/evm.model.chr26.1.157	8
GO:0043149	stress fiber assembly	0.000798104	0.0165857	0.0142307	evm.model.chr6.1.918/evm.model.chr7.1.1033/evm.model.chr8.1.423/evm.model.chr16.1.546/evm.model.chr17.1.31/evm.model.chr21.1.160/evm.model.chr22.1.329.1/evm.model.chr22.1.195/evm.model.chr23.1.542.1/evm.model.chr23.1.283/evm.model.chr26.1.6/evm.model.chr28.1.609/evm.model.chr29.1.120_evm.model.chr29.1.121/evm.model.chrX.209/evm.model.chrX.359	15
GO:0003197	endocardial cushion development	0.00080952	0.0167628	0.0143827	evm.model.chr7.1.1033/evm.model.chr13.1.858_evm.model.chr13.1.856/evm.model.chr17.1.87/evm.model.chr21.1.160/evm.model.chr26.1.106/evm.model.chr26.1.127/evm.model.chr26.1.128.1/evm.model.chr26.1.104/evm.model.chr26.1.105	9
GO:0060740	prostate gland epithelium morphogenesis	0.000815501	0.0167944	0.0144098	evm.model.chr9.1.129/evm.model.chr12.1.284/evm.model.chr12.1.318/evm.model.chr20.1.740.4/evm.model.chr21.1.337/evm.model.chr32.1.195/evm.model.chrX.870	7
GO:0001660	fever generation	0.000819735	0.0167944	0.0144098	evm.model.chr3.1.874.5/evm.model.chr13.1.299.1/evm.model.chr26.1.106/evm.model.chr26.1.104/evm.model.chr26.1.105	5
GO:1904861	excitatory synapse assembly	0.000819735	0.0167944	0.0144098	evm.model.chr2.1.1134/evm.model.chr6.1.747/evm.model.chr6.1.746/evm.model.chr8.1.626/evm.model.chr21.1.337	5
GO:0072001	renal system development	0.000826511	0.0168736	0.0144777	evm.model.chr1.1.51/evm.model.chr1.1.105/evm.model.chr2.1.2064/evm.model.chr2.1.1958.1/evm.model.chr2.1.1077/evm.model.chr3.1.315.1/evm.model.chr3.1.442/evm.model.chr4.1.852.5/evm.model.chr4.1.433/evm.model.chr5.1.118/evm.model.chr7.1.488_evm.model.chr7.1.487/evm.model.chr8.1.103/evm.model.chr8.1.646/evm.model.chr9.1.616.1/evm.model.chr9.1.73/evm.model.chr9.1.129/evm.model.chr11.1.819/evm.model.c…	38
GO:0019827	stem cell population maintenance	0.000837811	0.0170443	0.0146242	evm.model.chr2.1.423/evm.model.chr3.1.1008.1/evm.model.chr3.1.442/evm.model.chr5.1.1028/evm.model.chr5.1.491/evm.model.chr6.1.604/evm.model.chr7.1.717/evm.model.chr7.1.946.3/evm.model.chr8.1.527/evm.model.chr9.1.636/evm.model.chr12.1.413/evm.model.chr13.1.144/evm.model.chr13.1.863/evm.model.chr13.1.714.1/evm.model.chr14.1.129/evm.model.chr14.1.112/evm.model.chr16.1.583/evm.model.chr17.1.87/evm.mo…	29
GO:0030038	contractile actin filament bundle assembly	0.00087132	0.017664	0.0151559	evm.model.chr6.1.918/evm.model.chr7.1.1033/evm.model.chr8.1.423/evm.model.chr16.1.546/evm.model.chr17.1.31/evm.model.chr21.1.160/evm.model.chr22.1.329.1/evm.model.chr22.1.195/evm.model.chr23.1.542.1/evm.model.chr23.1.283/evm.model.chr26.1.6/evm.model.chr28.1.609/evm.model.chr29.1.120_evm.model.chr29.1.121/evm.model.chrX.209/evm.model.chrX.359	15
GO:0000245	spliceosomal complex assembly	0.000879293	0.0177636	0.0152413	evm.model.chr2.1.1539/evm.model.chr2.1.921/evm.model.chr6.1.698/evm.model.chr7.1.944/evm.model.chr16.1.674/evm.model.chr21.1.432/evm.model.chr23.1.23/evm.model.chr25.1.69/evm.model.chr31.1.378.3/evm.model.chrX.425	10
GO:0051703	intraspecies interaction between organisms	0.000889933	0.0178761	0.0153378	evm.model.chr2.1.1134/evm.model.chr2.1.1155/evm.model.chr3.1.94/evm.model.chr6.1.747/evm.model.chr6.1.746/evm.model.chr9.1.559/evm.model.chr16.1.240.1/evm.model.chr18.1.353/evm.model.chr25.1.341/evm.model.chr27.1.357/evm.model.chr30.1.200.7	11
GO:0099172	presynapse organization	0.000892644	0.0178761	0.0153378	evm.model.chr2.1.1134/evm.model.chr6.1.747/evm.model.chr6.1.746/evm.model.chr8.1.626/evm.model.chr10.1.232.1/evm.model.chr11.1.133.2/evm.model.chr11.1.819/evm.model.chr18.1.250.1/evm.model.chr21.1.337/evm.model.chr24.1.213_evm.model.chr24.1.215/evm.model.chr26.1.149/evm.model.chr28.1.625/evm.model.chr30.1.248/evm.model.chrX.1083_evm.model.chrX.1082	14
GO:0009994	oocyte differentiation	0.000894112	0.0178761	0.0153378	evm.model.chr1.1.978/evm.model.chr2.1.263.1/evm.model.chr5.1.1380/evm.model.chr7.1.698/evm.model.chr8.1.646/evm.model.chr8.1.553.1/evm.model.chr10.1.395/evm.model.chr12.1.264_evm.model.chr12.1.265/evm.model.chr13.1.847.1/evm.model.chr13.1.34/evm.model.chr14.1.329/evm.model.chr16.1.583/evm.model.chr17.1.290_evm.model.chr17.1.289/evm.model.chr20.1.670_evm.model.chr20.1.671/evm.model.chr20.1.285/evm…	30
GO:0007422	peripheral nervous system development	0.000908627	0.0180484	0.0154857	evm.model.chr3.1.442/evm.model.chr5.1.302/evm.model.chr5.1.1235/evm.model.chr6.1.219_evm.model.chr6.1.220/evm.model.chr7.1.112_evm.model.chr7.1.111/evm.model.chr7.1.488_evm.model.chr7.1.487/evm.model.chr8.1.236/evm.model.chr8.1.553.1/evm.model.chr16.1.583/evm.model.chr21.1.191/evm.model.chr22.1.87/evm.model.chr23.1.399/evm.model.chr23.1.553_evm.model.chr23.1.554/evm.model.chr23.1.259_evm.model.ch…	21
GO:0003272	endocardial cushion formation	0.000912068	0.0180484	0.0154857	evm.model.chr7.1.1033/evm.model.chr13.1.858_evm.model.chr13.1.856/evm.model.chr17.1.87/evm.model.chr21.1.160/evm.model.chr26.1.127/evm.model.chr26.1.128.1	6
GO:1902547	regulation of cellular response to vascular endothelial growth factor stimulus	0.000912068	0.0180484	0.0154857	evm.model.chr15.1.277/evm.model.chr24.1.468/evm.model.chr26.1.127/evm.model.chr26.1.128.1/evm.model.chr27.1.146/evm.model.chr32.1.315	6
GO:0060325	face morphogenesis	0.000930279	0.0182839	0.0156878	evm.model.chr1.1.1123/evm.model.chr3.1.1376/evm.model.chr7.1.1033/evm.model.chr12.1.328.1/evm.model.chr13.1.858_evm.model.chr13.1.856/evm.model.chr20.1.483/evm.model.chr21.1.160/evm.model.chr30.1.61	8
GO:2000380	regulation of mesoderm development	0.000930279	0.0182839	0.0156878	evm.model.chr2.1.2110/evm.model.chr3.1.442/evm.model.chr6.1.219_evm.model.chr6.1.220/evm.model.chr7.1.112_evm.model.chr7.1.111/evm.model.chr14.1.112/evm.model.chr22.1.87/evm.model.chr24.1.110/evm.model.chr30.1.90	8
GO:0060043	regulation of cardiac muscle cell proliferation	0.000936613	0.0182845	0.0156882	evm.model.chr3.1.741/evm.model.chr9.1.129/evm.model.chr11.1.133.2/evm.model.chr17.1.87/evm.model.chr19.1.191/evm.model.chr21.1.160/evm.model.chr21.1.252/evm.model.chr24.1.82/evm.model.chr30.1.90	9
GO:1900449	regulation of glutamate receptor signaling pathway	0.000936613	0.0182845	0.0156882	evm.model.chr2.1.1134/evm.model.chr2.1.1155/evm.model.chr5.1.135_evm.model.chr5.1.136/evm.model.chr6.1.747/evm.model.chr6.1.746/evm.model.chr8.1.626/evm.model.chr17.1.103/evm.model.chr19.1.198/evm.model.chr23.1.553_evm.model.chr23.1.554	9
GO:0043113	receptor clustering	0.000957858	0.0186364	0.0159902	evm.model.chr2.1.1155/evm.model.chr4.1.279/evm.model.chr6.1.747/evm.model.chr6.1.746/evm.model.chr8.1.626/evm.model.chr11.1.819/evm.model.chr14.1.329/evm.model.chr19.1.266/evm.model.chr21.1.581/evm.model.chr28.1.644/evm.model.chr28.1.609/evm.model.chrX.1083_evm.model.chrX.1082	12
GO:0098742	cell-cell adhesion via plasma-membrane adhesion molecules	0.000983173	0.0189341	0.0162456	evm.model.chr1.1.952/evm.model.chr2.1.1958.1/evm.model.chr3.1.659/evm.model.chr3.1.315.1/evm.model.chr5.1.1172/evm.model.chr5.1.907.1/evm.model.chr6.1.747/evm.model.chr6.1.746/evm.model.chr8.1.626/evm.model.chr11.1.133.2/evm.model.chr13.1.717/evm.model.chr13.1.858_evm.model.chr13.1.856/evm.model.chr14.1.329/evm.model.chr18.1.250.1/evm.model.chr21.1.160/evm.model.chr26.1.127/evm.model.chr26.1.128.…	22
GO:0045167	asymmetric protein localization involved in cell fate determination	0.000991331	0.0189341	0.0162456	evm.model.chr1.1.945_evm.model.chr1.1.947/evm.model.chr8.1.90/evm.model.chr8.1.646/evm.model.chr12.1.264_evm.model.chr12.1.265/evm.model.chr13.1.847.1/evm.model.chr20.1.337/evm.model.chrX.1008.2	7
GO:0060512	prostate gland morphogenesis	0.000991331	0.0189341	0.0162456	evm.model.chr9.1.129/evm.model.chr12.1.284/evm.model.chr12.1.318/evm.model.chr20.1.740.4/evm.model.chr21.1.337/evm.model.chr32.1.195/evm.model.chrX.870	7
GO:0021891	olfactory bulb interneuron development	0.000992749	0.0189341	0.0162456	evm.model.chr21.1.337/evm.model.chr26.1.127/evm.model.chr26.1.128.1/evm.model.chr30.1.90	4
GO:0021957	corticospinal tract morphogenesis	0.000992749	0.0189341	0.0162456	evm.model.chr1.1.1340/evm.model.chr14.1.103/evm.model.chr23.1.553_evm.model.chr23.1.554/evm.model.chr23.1.259_evm.model.chr23.1.260	4
GO:0098598	learned vocalization behavior or vocal learning	0.000992749	0.0189341	0.0162456	evm.model.chr4.1.620/evm.model.chr6.1.747/evm.model.chr6.1.746/evm.model.chr27.1.357	4
GO:0009954	proximal/distal pattern formation	0.000999433	0.0189407	0.0162513	evm.model.chr1.1.51/evm.model.chr3.1.442/evm.model.chr4.1.433/evm.model.chr6.1.899/evm.model.chr7.1.488_evm.model.chr7.1.487/evm.model.chr8.1.90/evm.model.chr11.1.819/evm.model.chr18.1.223.1/evm.model.chr21.1.191/evm.model.chr22.1.200.6/evm.model.chr24.1.82	11
GO:0060324	face development	0.000999628	0.0189407	0.0162513	evm.model.chr1.1.1123/evm.model.chr3.1.1376/evm.model.chr7.1.1033/evm.model.chr12.1.328.1/evm.model.chr13.1.858_evm.model.chr13.1.856/evm.model.chr14.1.329/evm.model.chr20.1.483/evm.model.chr21.1.160/evm.model.chr21.1.337/evm.model.chr30.1.61	10
GO:0009855	determination of bilateral symmetry	0.00104779	0.0197886	0.0169788	evm.model.chr1.1.1252_evm.model.chr1.1.1253/evm.model.chr2.1.263.1/evm.model.chr2.1.1529/evm.model.chr5.1.1394/evm.model.chr7.1.112_evm.model.chr7.1.111/evm.model.chr8.1.103/evm.model.chr9.1.779_evm.model.chr9.1.781/evm.model.chr9.1.264/evm.model.chr9.1.129/evm.model.chr10.1.48/evm.model.chr11.1.22/evm.model.chr14.1.112/evm.model.chr17.1.311/evm.model.chr17.1.87/evm.model.chr18.1.344/evm.model.ch…	23
GO:0048103	somatic stem cell division	0.00107133	0.0201675	0.0173039	evm.model.chr2.1.1077/evm.model.chr3.1.838/evm.model.chr3.1.915/evm.model.chr8.1.646/evm.model.chr9.1.129/evm.model.chr11.1.296_evm.model.chr11.1.297/evm.model.chr12.1.264_evm.model.chr12.1.265/evm.model.chr13.1.847.1/evm.model.chr13.1.858_evm.model.chr13.1.856/evm.model.chr14.1.103/evm.model.chr20.1.707.1/evm.model.chr20.1.483/evm.model.chr29.1.210/evm.model.chr30.1.90	14
GO:0006929	substrate-dependent cell migration	0.00109402	0.0204616	0.0175563	evm.model.chr2.1.1072/evm.model.chr2.1.1077/evm.model.chr4.1.738/evm.model.chr7.1.156/evm.model.chr12.1.49.1/evm.model.chr26.1.127/evm.model.chr26.1.128.1/evm.model.chr30.1.90	8
GO:0048070	regulation of developmental pigmentation	0.00109402	0.0204616	0.0175563	evm.model.chr2.1.263.1/evm.model.chr9.1.659/evm.model.chr14.1.103/evm.model.chr17.1.282.1/evm.model.chr20.1.483/evm.model.chr22.1.19/evm.model.chr24.1.213_evm.model.chr24.1.215/evm.model.chr32.1.293	8
GO:0010934	macrophage cytokine production	0.00111422	0.0206545	0.0177217	evm.model.chr7.1.1033/evm.model.chr13.1.858_evm.model.chr13.1.856/evm.model.chr21.1.160/evm.model.chr21.1.337/evm.model.chr27.1.405.1	5
GO:0097104	postsynaptic membrane assembly	0.00111422	0.0206545	0.0177217	evm.model.chr2.1.1134/evm.model.chr6.1.747/evm.model.chr6.1.746/evm.model.chr8.1.626/evm.model.chr11.1.819	5
GO:0048599	oocyte development	0.00111501	0.0206545	0.0177217	evm.model.chr1.1.978/evm.model.chr2.1.263.1/evm.model.chr5.1.1380/evm.model.chr7.1.698/evm.model.chr8.1.646/evm.model.chr8.1.553.1/evm.model.chr10.1.395/evm.model.chr12.1.264_evm.model.chr12.1.265/evm.model.chr13.1.847.1/evm.model.chr13.1.34/evm.model.chr14.1.329/evm.model.chr17.1.290_evm.model.chr17.1.289/evm.model.chr20.1.285/evm.model.chr20.1.740.4/evm.model.chr21.1.191/evm.model.chr21.1.214/e…	28
GO:0061008	hepaticobiliary system development	0.00112307	0.0207374	0.0177929	evm.model.chr1.1.105/evm.model.chr2.1.1529/evm.model.chr3.1.741/evm.model.chr3.1.94/evm.model.chr3.1.666/evm.model.chr4.1.279/evm.model.chr4.1.853/evm.model.chr5.1.19/evm.model.chr5.1.1028/evm.model.chr7.1.944/evm.model.chr8.1.103/evm.model.chr8.1.236/evm.model.chr9.1.129/evm.model.chr11.1.80.1/evm.model.chr16.1.240.1/evm.model.chr17.1.211/evm.model.chr20.1.337/evm.model.chr22.1.19/evm.model.chr2…	26
GO:0021532	neural tube patterning	0.00113312	0.0208566	0.0178951	evm.model.chr2.1.1529/evm.model.chr3.1.976/evm.model.chr4.1.433/evm.model.chr6.1.604/evm.model.chr9.1.264/evm.model.chr13.1.715/evm.model.chr19.1.154/evm.model.chr20.1.483/evm.model.chr21.1.581/evm.model.chr25.1.792	10
GO:0110110	positive regulation of animal organ morphogenesis	0.00117137	0.0214538	0.0184076	evm.model.chr1.1.51/evm.model.chr2.1.2064/evm.model.chr4.1.279/evm.model.chr4.1.620/evm.model.chr7.1.488_evm.model.chr7.1.487/evm.model.chr9.1.129/evm.model.chr13.1.858_evm.model.chr13.1.856/evm.model.chr17.1.87/evm.model.chr21.1.160/evm.model.chr26.1.127/evm.model.chr26.1.128.1/evm.model.chr29.1.329/evm.model.chr30.1.90/evm.model.chrX.870	14
GO:0009799	specification of symmetry	0.00117799	0.0214538	0.0184076	evm.model.chr1.1.1252_evm.model.chr1.1.1253/evm.model.chr2.1.263.1/evm.model.chr2.1.1529/evm.model.chr5.1.1394/evm.model.chr7.1.112_evm.model.chr7.1.111/evm.model.chr8.1.103/evm.model.chr9.1.779_evm.model.chr9.1.781/evm.model.chr9.1.264/evm.model.chr9.1.129/evm.model.chr10.1.48/evm.model.chr11.1.22/evm.model.chr14.1.112/evm.model.chr17.1.311/evm.model.chr17.1.87/evm.model.chr18.1.344/evm.model.ch…	23
GO:0006493	protein O-linked glycosylation	0.00117985	0.0214538	0.0184076	evm.model.chr4.1.810/evm.model.chr4.1.852.5/evm.model.chr5.1.225/evm.model.chr8.1.524/evm.model.chr14.1.202/evm.model.chr17.1.211/evm.model.chr20.1.681.1/evm.model.chr21.1.241/evm.model.chr21.1.52/evm.model.chr22.1.320/evm.model.chr31.1.820/evm.model.chrX.823	12
GO:0061572	actin filament bundle organization	0.00118037	0.0214538	0.0184076	evm.model.chr2.1.1077/evm.model.chr3.1.315.1/evm.model.chr5.1.302/evm.model.chr5.1.27/evm.model.chr6.1.918/evm.model.chr7.1.930/evm.model.chr7.1.1033/evm.model.chr8.1.423/evm.model.chr13.1.34/evm.model.chr16.1.546/evm.model.chr17.1.31/evm.model.chr21.1.160/evm.model.chr22.1.329.1/evm.model.chr22.1.195/evm.model.chr23.1.542.1/evm.model.chr23.1.283/evm.model.chr24.1.522_evm.model.chr24.1.523/evm.mo…	22
GO:0021904	dorsal/ventral neural tube patterning	0.00119565	0.0215291	0.0184722	evm.model.chr2.1.1529/evm.model.chr4.1.433/evm.model.chr9.1.264/evm.model.chr13.1.715/evm.model.chr19.1.154/evm.model.chr21.1.581/evm.model.chr25.1.792	7
GO:0030318	melanocyte differentiation	0.00119565	0.0215291	0.0184722	evm.model.chr4.1.433/evm.model.chr7.1.717/evm.model.chr8.1.598/evm.model.chr14.1.450_evm.model.chr14.1.451/evm.model.chr14.1.103/evm.model.chr22.1.19/evm.model.chr24.1.213_evm.model.chr24.1.215	7
GO:0048681	negative regulation of axon regeneration	0.00119565	0.0215291	0.0184722	evm.model.chr5.1.907.1/evm.model.chr5.1.1394/evm.model.chr7.1.112_evm.model.chr7.1.111/evm.model.chr10.1.232.1/evm.model.chr23.1.553_evm.model.chr23.1.554/evm.model.chr23.1.259_evm.model.chr23.1.260/evm.model.chr30.1.37_evm.model.chr30.1.38	7
GO:0072089	stem cell proliferation	0.00121205	0.0217568	0.0186675	evm.model.chr1.1.199/evm.model.chr2.1.2110/evm.model.chr2.1.1077/evm.model.chr3.1.838/evm.model.chr3.1.915/evm.model.chr4.1.433/evm.model.chr5.1.1028/evm.model.chr8.1.756_evm.model.chr8.1.760/evm.model.chr8.1.236/evm.model.chr8.1.646/evm.model.chr9.1.636/evm.model.chr9.1.129/evm.model.chr11.1.296_evm.model.chr11.1.297/evm.model.chr12.1.49.1/evm.model.chr12.1.264_evm.model.chr12.1.265/evm.model.ch…	27
GO:0001556	oocyte maturation	0.00125191	0.022334	0.0191628	evm.model.chr1.1.978/evm.model.chr8.1.553.1/evm.model.chr10.1.395/evm.model.chr21.1.214/evm.model.chr23.1.553_evm.model.chr23.1.554/evm.model.chr23.1.259_evm.model.chr23.1.260/evm.model.chr26.1.106/evm.model.chr26.1.104/evm.model.chr26.1.105/evm.model.chr27.1.91_evm.model.chr27.1.92/evm.model.chr32.1.293	11
GO:0021879	forebrain neuron differentiation	0.00125191	0.022334	0.0191628	evm.model.chr3.1.874.5/evm.model.chr4.1.738/evm.model.chr9.1.129/evm.model.chr16.1.583/evm.model.chr16.1.556/evm.model.chr21.1.337/evm.model.chr24.1.36.3/evm.model.chr26.1.127/evm.model.chr26.1.128.1/evm.model.chr30.1.90/evm.model.chrX.66	11
GO:0048738	cardiac muscle tissue development	0.00138497	0.0246112	0.0211166	evm.model.chr2.1.1077/evm.model.chr3.1.741/evm.model.chr3.1.839/evm.model.chr5.1.1235/evm.model.chr5.1.214/evm.model.chr6.1.821/evm.model.chr9.1.478/evm.model.chr9.1.129/evm.model.chr11.1.133.2/evm.model.chr11.1.296_evm.model.chr11.1.297/evm.model.chr12.1.477/evm.model.chr13.1.858_evm.model.chr13.1.856/evm.model.chr16.1.583/evm.model.chr17.1.87/evm.model.chr19.1.191/evm.model.chr20.1.483/evm.mode…	26
GO:0048659	smooth muscle cell proliferation	0.00139619	0.0246112	0.0211166	evm.model.chr2.1.2064/evm.model.chr7.1.250/evm.model.chr7.1.1033/evm.model.chr9.1.478/evm.model.chr9.1.129/evm.model.chr12.1.284/evm.model.chr12.1.477/evm.model.chr15.1.139/evm.model.chr17.1.87/evm.model.chr17.1.103/evm.model.chr18.1.344/evm.model.chr18.1.343/evm.model.chr20.1.740.4/evm.model.chr21.1.160/evm.model.chr21.1.252/evm.model.chr21.1.191/evm.model.chr25.1.69/evm.model.chr28.1.609/evm.mo…	20
GO:0036314	response to sterol	0.00139653	0.0246112	0.0211166	evm.model.chr2.1.552/evm.model.chr8.1.756_evm.model.chr8.1.760/evm.model.chr20.1.483/evm.model.chr21.1.563/evm.model.chr21.1.160/evm.model.chr23.1.357/evm.model.chr28.1.609/evm.model.chrX.833/evm.model.chrX.329/evm.model.chrX.1087/evm.model.chrX.191	11
GO:0040019	positive regulation of embryonic development	0.00139653	0.0246112	0.0211166	evm.model.chr1.1.978/evm.model.chr3.1.442/evm.model.chr5.1.1356/evm.model.chr6.1.219_evm.model.chr6.1.220/evm.model.chr13.1.715/evm.model.chr20.1.740.4/evm.model.chr26.1.6/evm.model.chr28.1.625/evm.model.chrX.209/evm.model.chrX.1087/evm.model.chrX.870	11
GO:0086012	membrane depolarization during cardiac muscle cell action potential	0.00143338	0.0250323	0.021478	evm.model.chr1.1.780.1/evm.model.chr2.1.917_evm.model.chr2.1.918/evm.model.chr6.1.821/evm.model.chr20.1.282/evm.model.chr20.1.283.1/evm.model.chr21.1.349.1	6
GO:0097106	postsynaptic density organization	0.00143338	0.0250323	0.021478	evm.model.chr2.1.1134/evm.model.chr2.1.1155/evm.model.chr6.1.747/evm.model.chr6.1.746/evm.model.chr8.1.100/evm.model.chr8.1.626	6
GO:0099084	postsynaptic specialization organization	0.00143338	0.0250323	0.021478	evm.model.chr2.1.1134/evm.model.chr2.1.1155/evm.model.chr6.1.747/evm.model.chr6.1.746/evm.model.chr8.1.100/evm.model.chr8.1.626	6
GO:0010470	regulation of gastrulation	0.00144286	0.025047	0.0214906	evm.model.chr2.1.2110/evm.model.chr3.1.442/evm.model.chr6.1.219_evm.model.chr6.1.220/evm.model.chr7.1.112_evm.model.chr7.1.111/evm.model.chr14.1.112/evm.model.chr14.1.359/evm.model.chr22.1.87/evm.model.chr24.1.110/evm.model.chr26.1.6/evm.model.chr28.1.625/evm.model.chr30.1.90/evm.model.HiC_scaffold_34.90	12
GO:0014855	striated muscle cell proliferation	0.00144286	0.025047	0.0214906	evm.model.chr3.1.741/evm.model.chr9.1.129/evm.model.chr11.1.133.2/evm.model.chr13.1.858_evm.model.chr13.1.856/evm.model.chr17.1.87/evm.model.chr19.1.191/evm.model.chr21.1.160/evm.model.chr21.1.252/evm.model.chr23.1.553_evm.model.chr23.1.554/evm.model.chr24.1.82/evm.model.chr28.1.625/evm.model.chr30.1.90	12
GO:0000380	alternative mRNA splicing, via spliceosome	0.0014542	0.0251685	0.0215948	evm.model.chr1.1.1668/evm.model.chr1.1.269/evm.model.chr2.1.1321/evm.model.chr2.1.1539/evm.model.chr3.1.838/evm.model.chr3.1.1287.1/evm.model.chr6.1.507/evm.model.chr7.1.944/evm.model.chr8.1.527/evm.model.chr15.1.101/evm.model.chr16.1.764/evm.model.chr16.1.674/evm.model.chr20.1.670_evm.model.chr20.1.671/evm.model.chr20.1.224/evm.model.chr21.1.432/evm.model.chrX.425	16
GO:0021889	olfactory bulb interneuron differentiation	0.00148032	0.0253982	0.0217919	evm.model.chr16.1.583/evm.model.chr21.1.337/evm.model.chr26.1.127/evm.model.chr26.1.128.1/evm.model.chr30.1.90	5
GO:0048087	positive regulation of developmental pigmentation	0.00148032	0.0253982	0.0217919	evm.model.chr9.1.659/evm.model.chr14.1.103/evm.model.chr17.1.282.1/evm.model.chr22.1.19/evm.model.chr24.1.213_evm.model.chr24.1.215	5
GO:0099111	microtubule-based transport	0.00148061	0.0253982	0.0217919	evm.model.chr1.1.945_evm.model.chr1.1.947/evm.model.chr2.1.1775/evm.model.chr3.1.811/evm.model.chr7.1.1126.1/evm.model.chr7.1.227/evm.model.chr8.1.100/evm.model.chr8.1.103/evm.model.chr8.1.691/evm.model.chr11.1.22/evm.model.chr12.1.264_evm.model.chr12.1.265/evm.model.chr13.1.650/evm.model.chr13.1.717/evm.model.chr14.1.203/evm.model.chr15.1.77/evm.model.chr16.1.636/evm.model.chr17.1.311/evm.model.…	23
GO:0010092	specification of animal organ identity	0.00149021	0.0254124	0.0218041	evm.model.chr4.1.433/evm.model.chr7.1.488_evm.model.chr7.1.487/evm.model.chr9.1.129/evm.model.chr17.1.87/evm.model.chr26.1.127/evm.model.chr26.1.128.1/evm.model.chr30.1.90/evm.model.chrX.870	8
GO:0021952	central nervous system projection neuron axonogenesis	0.00149021	0.0254124	0.0218041	evm.model.chr1.1.1340/evm.model.chr8.1.553.1/evm.model.chr10.1.420/evm.model.chr10.1.232.1/evm.model.chr14.1.103/evm.model.chr22.1.87/evm.model.chr23.1.553_evm.model.chr23.1.554/evm.model.chr23.1.259_evm.model.chr23.1.260	8
GO:0043473	pigmentation	0.00149547	0.0254273	0.0218169	evm.model.chr2.1.263.1/evm.model.chr3.1.947/evm.model.chr4.1.433/evm.model.chr4.1.419/evm.model.chr5.1.19/evm.model.chr7.1.717/evm.model.chr7.1.227/evm.model.chr8.1.598/evm.model.chr9.1.659/evm.model.chr10.1.232.1/evm.model.chr14.1.450_evm.model.chr14.1.451/evm.model.chr14.1.103/evm.model.chr17.1.282.1/evm.model.chr17.1.311/evm.model.chr19.1.201/evm.model.chr20.1.707.1/evm.model.chr20.1.483/evm.m…	22
GO:0007447	imaginal disc pattern formation	0.00151169	0.0255533	0.021925	evm.model.chr1.1.51/evm.model.chr1.1.105/evm.model.chr2.1.1032/evm.model.chr2.1.1036/evm.model.chr4.1.433/evm.model.chr5.1.491/evm.model.chr7.1.488_evm.model.chr7.1.487/evm.model.chr10.1.195/evm.model.chr12.1.284/evm.model.chr16.1.753/evm.model.chr17.1.87/evm.model.chr18.1.223.1/evm.model.chr20.1.483/evm.model.chr21.1.191/evm.model.chr24.1.82/evm.model.chr27.1.251/evm.model.chr31.1.820/evm.model.…	18
GO:0050772	positive regulation of axonogenesis	0.00151169	0.0255533	0.021925	evm.model.chr2.1.1072/evm.model.chr5.1.33/evm.model.chr6.1.707.1/evm.model.chr6.1.172/evm.model.chr8.1.90/evm.model.chr14.1.103/evm.model.chr15.1.77/evm.model.chr21.1.289/evm.model.chr21.1.124/evm.model.chr21.1.337/evm.model.chr24.1.532/evm.model.chr24.1.208/evm.model.chr25.1.786/evm.model.chr25.1.787.1/evm.model.chr26.1.127/evm.model.chr26.1.128.1/evm.model.chr28.1.609/evm.model.chrX.1265.1	18
GO:0030307	positive regulation of cell growth	0.00153461	0.0258654	0.0221927	evm.model.chr2.1.1072/evm.model.chr2.1.2110/evm.model.chr5.1.33/evm.model.chr6.1.707.1/evm.model.chr11.1.332/evm.model.chr12.1.477/evm.model.chr13.1.858_evm.model.chr13.1.856/evm.model.chr14.1.103/evm.model.chr15.1.77/evm.model.chr20.1.337/evm.model.chr20.1.740.4/evm.model.chr21.1.289/evm.model.chr21.1.124/evm.model.chr21.1.337/evm.model.chr21.1.191/evm.model.chr22.1.414/evm.model.chr22.1.19/evm.…	26
GO:0007157	heterophilic cell-cell adhesion via plasma membrane cell adhesion molecules	0.00155457	0.0260256	0.0223302	evm.model.chr2.1.1958.1/evm.model.chr3.1.315.1/evm.model.chr5.1.1172/evm.model.chr6.1.747/evm.model.chr6.1.746/evm.model.chr8.1.626/evm.model.chr14.1.329/evm.model.chr18.1.250.1/evm.model.chr26.1.10/evm.model.chr28.1.625/evm.model.chr30.1.248	11
GO:0007365	periodic partitioning	0.00155457	0.0260256	0.0223302	evm.model.chr1.1.1252_evm.model.chr1.1.1253/evm.model.chr4.1.433/evm.model.chr5.1.491/evm.model.chr9.1.60_evm.model.chr9.1.61/evm.model.chr10.1.195/evm.model.chr16.1.583/evm.model.chr20.1.483/evm.model.chr21.1.191/evm.model.chr24.1.82/evm.model.chr27.1.251/evm.model.chrX.373	11
GO:0090288	negative regulation of cellular response to growth factor stimulus	0.00155758	0.0260256	0.0223302	evm.model.chr1.1.105/evm.model.chr2.1.2110/evm.model.chr3.1.741/evm.model.chr5.1.765/evm.model.chr7.1.1033/evm.model.chr8.1.691/evm.model.chr10.1.232.1/evm.model.chr11.1.807/evm.model.chr11.1.22/evm.model.chr12.1.284/evm.model.chr12.1.49.1/evm.model.chr14.1.112/evm.model.chr15.1.277/evm.model.chr21.1.160/evm.model.chr21.1.337/evm.model.chr22.1.154_evm.model.chr22.1.155/evm.model.chr23.1.273/evm.m…	19
GO:0031589	cell-substrate adhesion	0.00157101	0.0261744	0.0224579	evm.model.chr4.1.279/evm.model.chr5.1.33/evm.model.chr5.1.27/evm.model.chr5.1.115/evm.model.chr6.1.519.1/evm.model.chr7.1.156/evm.model.chr7.1.946.3/evm.model.chr7.1.930/evm.model.chr8.1.524/evm.model.chr8.1.423/evm.model.chr8.1.553.1/evm.model.chr9.1.73/evm.model.chr10.1.437/evm.model.chr11.1.764/evm.model.chr14.1.358/evm.model.chr14.1.329/evm.model.chr15.1.277/evm.model.chr17.1.31/evm.model.chr…	31
GO:0051491	positive regulation of filopodium assembly	0.00159148	0.0264395	0.0226853	evm.model.chr4.1.805.1/evm.model.chr5.1.302/evm.model.chr5.1.907.1/evm.model.chr7.1.1033/evm.model.chr8.1.626/evm.model.chr8.1.646/evm.model.chr13.1.806/evm.model.chr18.1.250.1/evm.model.chr25.1.786/evm.model.chr25.1.787.1/evm.model.chr30.1.266/evm.model.chr32.1.214	12
GO:1905207	regulation of cardiocyte differentiation	0.00162328	0.0268908	0.0230726	evm.model.chr11.1.296_evm.model.chr11.1.297/evm.model.chr12.1.477/evm.model.chr13.1.858_evm.model.chr13.1.856/evm.model.chr17.1.87/evm.model.chr20.1.740.4/evm.model.chr21.1.252/evm.model.chr21.1.191/evm.model.chr24.1.208/evm.model.chr25.1.69/evm.model.chr28.1.609	10
GO:0008543	fibroblast growth factor receptor signaling pathway	0.00166398	0.0273307	0.02345	evm.model.chr1.1.952/evm.model.chr1.1.105/evm.model.chr1.1.945_evm.model.chr1.1.947/evm.model.chr2.1.1958.1/evm.model.chr6.1.507/evm.model.chr6.1.747/evm.model.chr6.1.746/evm.model.chr7.1.1091/evm.model.chr9.1.129/evm.model.chr11.1.807/evm.model.chr12.1.284/evm.model.chr12.1.49.1/evm.model.chr14.1.202/evm.model.chr20.1.670_evm.model.chr20.1.671/evm.model.chr21.1.337/evm.model.chr30.1.90/evm.model…	17
GO:1901184	regulation of ERBB signaling pathway	0.00166398	0.0273307	0.02345	evm.model.chr1.1.105/evm.model.chr5.1.27/evm.model.chr5.1.1028/evm.model.chr6.1.217/evm.model.chr8.1.756_evm.model.chr8.1.760/evm.model.chr11.1.133.2/evm.model.chr12.1.284/evm.model.chr15.1.277/evm.model.chr17.1.87/evm.model.chr18.1.219.2/evm.model.chr18.1.291.2/evm.model.chr21.1.191/evm.model.chr26.1.149/evm.model.chr26.1.157/evm.model.chr32.1.195/evm.model.chrX.833/evm.model.HiC_scaffold_36.82	17
GO:1903828	negative regulation of cellular protein localization	0.00166398	0.0273307	0.02345	evm.model.chr1.1.1252_evm.model.chr1.1.1253/evm.model.chr2.1.1102.1/evm.model.chr4.1.621.1/evm.model.chr4.1.738/evm.model.chr6.1.847/evm.model.chr6.1.814/evm.model.chr6.1.738/evm.model.chr9.1.264/evm.model.chr10.1.420/evm.model.chr16.1.748/evm.model.chr19.1.166.1/evm.model.chr23.1.314_evm.model.chr23.1.315/evm.model.chr25.1.792/evm.model.chr30.1.160_evm.model.chr30.1.159/evm.model.chr32.1.293/evm…	17
GO:0051017	actin filament bundle assembly	0.00168882	0.0275843	0.0236676	evm.model.chr2.1.1077/evm.model.chr3.1.315.1/evm.model.chr5.1.302/evm.model.chr5.1.27/evm.model.chr6.1.918/evm.model.chr7.1.930/evm.model.chr7.1.1033/evm.model.chr8.1.423/evm.model.chr16.1.546/evm.model.chr17.1.31/evm.model.chr21.1.160/evm.model.chr22.1.329.1/evm.model.chr22.1.195/evm.model.chr23.1.542.1/evm.model.chr23.1.283/evm.model.chr24.1.522_evm.model.chr24.1.523/evm.model.chr26.1.6/evm.mod…	21
GO:0000381	regulation of alternative mRNA splicing, via spliceosome	0.00168893	0.0275843	0.0236676	evm.model.chr1.1.1668/evm.model.chr1.1.269/evm.model.chr2.1.1321/evm.model.chr2.1.1539/evm.model.chr3.1.838/evm.model.chr6.1.507/evm.model.chr7.1.944/evm.model.chr8.1.527/evm.model.chr15.1.101/evm.model.chr16.1.764/evm.model.chr16.1.674/evm.model.chr20.1.670_evm.model.chr20.1.671/evm.model.chr20.1.224/evm.model.chr21.1.432/evm.model.chrX.425	15
GO:0070571	negative regulation of neuron projection regeneration	0.00170218	0.0277226	0.0237862	evm.model.chr5.1.907.1/evm.model.chr5.1.1394/evm.model.chr7.1.112_evm.model.chr7.1.111/evm.model.chr10.1.232.1/evm.model.chr23.1.553_evm.model.chr23.1.554/evm.model.chr23.1.259_evm.model.chr23.1.260/evm.model.chr30.1.37_evm.model.chr30.1.38	7
GO:0031102	neuron projection regeneration	0.0018192	0.0295454	0.0253502	evm.model.chr3.1.427/evm.model.chr5.1.585/evm.model.chr5.1.907.1/evm.model.chr5.1.1394/evm.model.chr5.1.118/evm.model.chr7.1.112_evm.model.chr7.1.111/evm.model.chr9.1.858/evm.model.chr10.1.232.1/evm.model.chr11.1.133.2/evm.model.chr13.1.806/evm.model.chr13.1.714.1/evm.model.chr15.1.77/evm.model.chr22.1.19/evm.model.chr23.1.553_evm.model.chr23.1.554/evm.model.chr23.1.259_evm.model.chr23.1.260/evm.…	16
GO:0072132	mesenchyme morphogenesis	0.00183678	0.0297476	0.0255237	evm.model.chr7.1.1033/evm.model.chr13.1.858_evm.model.chr13.1.856/evm.model.chr17.1.87/evm.model.chr21.1.160/evm.model.chr21.1.337/evm.model.chr26.1.127/evm.model.chr26.1.128.1/evm.model.chr27.1.357/evm.model.chr30.1.90	9
GO:0048167	regulation of synaptic plasticity	0.00184688	0.0298279	0.0255926	evm.model.chr1.1.970/evm.model.chr2.1.1155/evm.model.chr4.1.279/evm.model.chr5.1.230_evm.model.chr5.1.231/evm.model.chr5.1.135_evm.model.chr5.1.136/evm.model.chr5.1.1313/evm.model.chr6.1.173/evm.model.chr7.1.498/evm.model.chr7.1.698/evm.model.chr7.1.1126.1/evm.model.chr7.1.960/evm.model.chr7.1.95/evm.model.chr11.1.133.2/evm.model.chr12.1.264_evm.model.chr12.1.265/evm.model.chr15.1.77/evm.model.ch…	25
GO:0046620	regulation of organ growth	0.00190316	0.0306514	0.0262992	evm.model.chr3.1.741/evm.model.chr7.1.608/evm.model.chr8.1.18.1/evm.model.chr9.1.129/evm.model.chr10.1.195/evm.model.chr11.1.133.2/evm.model.chr12.1.477/evm.model.chr17.1.87/evm.model.chr19.1.191/evm.model.chr20.1.282/evm.model.chr20.1.283.1/evm.model.chr20.1.740.4/evm.model.chr21.1.160/evm.model.chr21.1.252/evm.model.chr24.1.82/evm.model.chr25.1.69/evm.model.chr28.1.609/evm.model.chr30.1.90/evm.…	20
GO:0035050	embryonic heart tube development	0.00191346	0.0307069	0.0263468	evm.model.chr1.1.1252_evm.model.chr1.1.1253/evm.model.chr6.1.821/evm.model.chr7.1.1106/evm.model.chr7.1.250/evm.model.chr8.1.103/evm.model.chr8.1.646/evm.model.chr9.1.264/evm.model.chr10.1.48/evm.model.chr12.1.49.1/evm.model.chr17.1.311/evm.model.chr17.1.87/evm.model.chr20.1.483/evm.model.chr21.1.160/evm.model.chr21.1.337/evm.model.chr21.1.581/evm.model.chr26.1.127/evm.model.chr26.1.128.1	17
GO:0048036	central complex development	0.00192779	0.0307069	0.0263468	evm.model.chr8.1.409/evm.model.chr26.1.127/evm.model.chr26.1.128.1/evm.model.chr28.1.625/evm.model.chr30.1.248	5
GO:0071625	vocalization behavior	0.00192779	0.0307069	0.0263468	evm.model.chr2.1.1155/evm.model.chr4.1.620/evm.model.chr6.1.747/evm.model.chr6.1.746/evm.model.chr21.1.252	5
GO:1904948	midbrain dopaminergic neuron differentiation	0.00192779	0.0307069	0.0263468	evm.model.chr2.1.2110/evm.model.chr3.1.444_evm.model.chr3.1.445/evm.model.chr8.1.90/evm.model.chr20.1.483/evm.model.chr21.1.337	5
GO:0001889	liver development	0.00194337	0.0308702	0.0264869	evm.model.chr1.1.105/evm.model.chr3.1.741/evm.model.chr3.1.94/evm.model.chr3.1.666/evm.model.chr4.1.279/evm.model.chr4.1.853/evm.model.chr5.1.19/evm.model.chr5.1.1028/evm.model.chr7.1.944/evm.model.chr8.1.103/evm.model.chr8.1.236/evm.model.chr9.1.129/evm.model.chr11.1.80.1/evm.model.chr16.1.240.1/evm.model.chr17.1.211/evm.model.chr20.1.337/evm.model.chr22.1.19/evm.model.chr23.1.283/evm.model.chr2…	25
GO:0106027	neuron projection organization	0.00195019	0.030894	0.0265074	evm.model.chr2.1.1155/evm.model.chr4.1.738/evm.model.chr7.1.960/evm.model.chr8.1.626/evm.model.chr8.1.553.1/evm.model.chr12.1.264_evm.model.chr12.1.265/evm.model.chr19.1.198/evm.model.chr23.1.285.4/evm.model.chr23.1.553_evm.model.chr23.1.554/evm.model.chr23.1.259_evm.model.chr23.1.260/evm.model.chr26.1.157/evm.model.chr27.1.91_evm.model.chr27.1.92/evm.model.chrX.1083_evm.model.chrX.1082/evm.model…	14
GO:0072659	protein localization to plasma membrane	0.00198803	0.0313907	0.0269335	evm.model.chr1.1.816/evm.model.chr1.1.780.1/evm.model.chr1.1.100/evm.model.chr2.1.1141/evm.model.chr3.1.1089.1/evm.model.chr6.1.173/evm.model.chr6.1.814/evm.model.chr6.1.747/evm.model.chr6.1.746/evm.model.chr8.1.637.1/evm.model.chr8.1.646/evm.model.chr9.1.659/evm.model.chr9.1.154/evm.model.chr14.1.51_evm.model.chr14.1.52/evm.model.chr16.1.748/evm.model.chr17.1.282.1/evm.model.chr19.1.166.1/evm.mo…	29
GO:0071371	cellular response to gonadotropin stimulus	0.00199237	0.0313907	0.0269335	evm.model.chr5.1.33/evm.model.chr17.1.103/evm.model.chr24.1.522_evm.model.chr24.1.523/evm.model.chr26.1.106/evm.model.chr26.1.104/evm.model.chr26.1.105/evm.model.chr27.1.91_evm.model.chr27.1.92/evm.model.chrX.870	8
GO:0110111	negative regulation of animal organ morphogenesis	0.00203641	0.0318907	0.0273625	evm.model.chr1.1.51/evm.model.chr12.1.284/evm.model.chr13.1.858_evm.model.chr13.1.856/evm.model.chr14.1.112/evm.model.chr17.1.87/evm.model.chr20.1.483/evm.model.chr21.1.337/evm.model.chr21.1.191/evm.model.chr22.1.19/evm.model.chr32.1.293	10
GO:0021987	cerebral cortex development	0.00204953	0.0318907	0.0273625	evm.model.chr1.1.978/evm.model.chr2.1.1958.1/evm.model.chr4.1.433/evm.model.chr4.1.738/evm.model.chr4.1.620/evm.model.chr5.1.907.1/evm.model.chr14.1.358/evm.model.chr16.1.583/evm.model.chr20.1.483/evm.model.chr21.1.191/evm.model.chr22.1.19/evm.model.chr26.1.127/evm.model.chr26.1.128.1/evm.model.chr28.1.486/evm.model.chr30.1.125/evm.model.chr30.1.90/evm.model.chrX.1083_evm.model.chrX.1082	17
GO:0046847	filopodium assembly	0.00204953	0.0318907	0.0273625	evm.model.chr4.1.852.5/evm.model.chr4.1.805.1/evm.model.chr5.1.302/evm.model.chr5.1.907.1/evm.model.chr6.1.747/evm.model.chr6.1.746/evm.model.chr7.1.1033/evm.model.chr8.1.626/evm.model.chr8.1.646/evm.model.chr12.1.264_evm.model.chr12.1.265/evm.model.chr13.1.806/evm.model.chr18.1.250.1/evm.model.chr21.1.214/evm.model.chr25.1.786/evm.model.chr25.1.787.1/evm.model.chr30.1.266/evm.model.chr32.1.214	17
GO:0032963	collagen metabolic process	0.00205161	0.0318907	0.0273625	evm.model.chr1.1.746_evm.model.chr1.1.747/evm.model.chr2.1.586/evm.model.chr3.1.741/evm.model.chr5.1.1376/evm.model.chr7.1.1033/evm.model.chr11.1.807/evm.model.chr12.1.49.1/evm.model.chr13.1.697.1/evm.model.chr14.1.184/evm.model.chr19.1.191/evm.model.chr20.1.386/evm.model.chr27.1.146/evm.model.HiC_scaffold_34.90	13
GO:0055006	cardiac cell development	0.00205161	0.0318907	0.0273625	evm.model.chr2.1.1077/evm.model.chr3.1.741/evm.model.chr3.1.839/evm.model.chr6.1.821/evm.model.chr9.1.478/evm.model.chr12.1.477/evm.model.chr16.1.583/evm.model.chr19.1.191/evm.model.chr20.1.740.4/evm.model.chr21.1.252/evm.model.chr22.1.329.1/evm.model.chr25.1.69/evm.model.chr28.1.609	13
GO:0007350	blastoderm segmentation	0.00208353	0.0323002	0.0277139	evm.model.chr1.1.1252_evm.model.chr1.1.1253/evm.model.chr1.1.51/evm.model.chr2.1.263.1/evm.model.chr4.1.433/evm.model.chr4.1.738/evm.model.chr5.1.1380/evm.model.chr5.1.491/evm.model.chr6.1.604/evm.model.chr7.1.488_evm.model.chr7.1.487/evm.model.chr8.1.646/evm.model.chr9.1.60_evm.model.chr9.1.61/evm.model.chr10.1.195/evm.model.chr11.1.332/evm.model.chr12.1.264_evm.model.chr12.1.265/evm.model.chr13…	27
GO:0051057	positive regulation of small GTPase mediated signal transduction	0.00211467	0.0325417	0.027921	evm.model.chr1.1.1381/evm.model.chr3.1.293.1/evm.model.chr8.1.736/evm.model.chr14.1.358/evm.model.chr20.1.740.4/evm.model.chr26.1.127/evm.model.chr26.1.128.1/evm.model.chr27.1.212_evm.model.chr27.1.213/evm.model.chr28.1.486/evm.model.chr29.1.120_evm.model.chr29.1.121/evm.model.chrX.1004/evm.model.chrX.359	12
GO:0060997	dendritic spine morphogenesis	0.00211853	0.0325417	0.027921	evm.model.chr2.1.1155/evm.model.chr7.1.960/evm.model.chr8.1.626/evm.model.chr8.1.553.1/evm.model.chr12.1.264_evm.model.chr12.1.265/evm.model.chr23.1.285.4/evm.model.chr23.1.553_evm.model.chr23.1.554/evm.model.chr23.1.259_evm.model.chr23.1.260/evm.model.chr27.1.91_evm.model.chr27.1.92/evm.model.chrX.1083_evm.model.chrX.1082/evm.model.chrX.191	11
GO:0035222	wing disc pattern formation	0.0021277	0.0325417	0.027921	evm.model.chr1.1.51/evm.model.chr1.1.105/evm.model.chr2.1.1032/evm.model.chr2.1.1036/evm.model.chr4.1.433/evm.model.chr5.1.491/evm.model.chr10.1.195/evm.model.chr12.1.284/evm.model.chr16.1.753/evm.model.chr17.1.87/evm.model.chr21.1.191/evm.model.chr24.1.82/evm.model.chr27.1.251/evm.model.chr31.1.820/evm.model.chrX.373	15
GO:0010560	positive regulation of glycoprotein biosynthetic process	0.00215537	0.0325417	0.027921	evm.model.chr1.1.978/evm.model.chr6.1.172/evm.model.chr7.1.50/evm.model.chr8.1.33/evm.model.chr20.1.740.4/evm.model.chr24.1.522_evm.model.chr24.1.523	6
GO:0035158	regulation of tube diameter, open tracheal system	0.00216084	0.0325417	0.027921	evm.model.chr9.1.659/evm.model.chr11.1.133.2/evm.model.chr17.1.282.1/evm.model.chr26.1.149	4
GO:0050932	regulation of pigment cell differentiation	0.00216084	0.0325417	0.027921	evm.model.chr14.1.103/evm.model.chr22.1.19/evm.model.chr24.1.213_evm.model.chr24.1.215/evm.model.chr32.1.293	4
GO:0060601	lateral sprouting from an epithelium	0.00216084	0.0325417	0.027921	evm.model.chr9.1.129/evm.model.chr12.1.284/evm.model.chr21.1.337/evm.model.chrX.870	4
GO:0097119	postsynaptic density protein 95 clustering	0.00216084	0.0325417	0.027921	evm.model.chr2.1.1134/evm.model.chr6.1.747/evm.model.chr6.1.746/evm.model.chr8.1.626	4
GO:1904636	response to ionomycin	0.00216084	0.0325417	0.027921	evm.model.chr1.1.978/evm.model.chr7.1.95/evm.model.chr17.1.103/evm.model.chr21.1.252	4
GO:1904637	cellular response to ionomycin	0.00216084	0.0325417	0.027921	evm.model.chr1.1.978/evm.model.chr7.1.95/evm.model.chr17.1.103/evm.model.chr21.1.252	4
GO:2000051	negative regulation of non-canonical Wnt signaling pathway	0.00216084	0.0325417	0.027921	evm.model.chr2.1.2110/evm.model.chr4.1.647/evm.model.chr8.1.691/evm.model.chr20.1.483	4
GO:0010810	regulation of cell-substrate adhesion	0.00222069	0.0333564	0.0286201	evm.model.chr4.1.279/evm.model.chr5.1.33/evm.model.chr5.1.115/evm.model.chr7.1.946.3/evm.model.chr8.1.524/evm.model.chr9.1.73/evm.model.chr10.1.437/evm.model.chr11.1.764/evm.model.chr17.1.31/evm.model.chr18.1.344/evm.model.chr18.1.343/evm.model.chr20.1.517/evm.model.chr22.1.329.1/evm.model.chr22.1.19/evm.model.chr23.1.553_evm.model.chr23.1.554/evm.model.chr26.1.6/evm.model.chr26.1.106/evm.model.c…	22
GO:0003206	cardiac chamber morphogenesis	0.00225795	0.0337412	0.0289502	evm.model.chr2.1.1529/evm.model.chr2.1.2110/evm.model.chr3.1.741/evm.model.chr3.1.94/evm.model.chr5.1.1028/evm.model.chr9.1.129/evm.model.chr13.1.689/evm.model.chr13.1.858_evm.model.chr13.1.856/evm.model.chr16.1.240.1/evm.model.chr17.1.87/evm.model.chr20.1.483/evm.model.chr21.1.160/evm.model.chr21.1.337/evm.model.chr26.1.127/evm.model.chr26.1.128.1/evm.model.chr32.1.121.5	16
GO:0003231	cardiac ventricle development	0.00225795	0.0337412	0.0289502	evm.model.chr2.1.2110/evm.model.chr3.1.741/evm.model.chr3.1.94/evm.model.chr5.1.1028/evm.model.chr9.1.264/evm.model.chr9.1.129/evm.model.chr13.1.858_evm.model.chr13.1.856/evm.model.chr15.1.248/evm.model.chr16.1.240.1/evm.model.chr16.1.748/evm.model.chr17.1.87/evm.model.chr20.1.483/evm.model.chr21.1.160/evm.model.chr21.1.337/evm.model.chr26.1.127/evm.model.chr26.1.128.1	16
GO:0035070	salivary gland histolysis	0.00236135	0.0350156	0.0300437	evm.model.chr8.1.756_evm.model.chr8.1.760/evm.model.chr21.1.214/evm.model.chr22.1.329.1/evm.model.chr28.1.609/evm.model.chrX.833/evm.model.chrX.1087/evm.model.chrX.191	7
GO:0042675	compound eye cone cell differentiation	0.00236135	0.0350156	0.0300437	evm.model.chr11.1.332/evm.model.chr12.1.215_evm.model.chr12.1.216/evm.model.chr17.1.87/evm.model.chr21.1.191/evm.model.chr31.1.807/evm.model.chr32.1.293/evm.model.HiC_scaffold_36.82	7
GO:0051968	positive regulation of synaptic transmission, glutamatergic	0.00236135	0.0350156	0.0300437	evm.model.chr2.1.1134/evm.model.chr6.1.747/evm.model.chr6.1.746/evm.model.chr8.1.626/evm.model.chr21.1.191/evm.model.chr29.1.210/evm.model.chrX.1004	7
GO:0045747	positive regulation of Notch signaling pathway	0.00243162	0.0358741	0.0307803	evm.model.chr2.1.552/evm.model.chr5.1.302/evm.model.chr6.1.173/evm.model.chr6.1.516/evm.model.chr8.1.646/evm.model.chr13.1.858_evm.model.chr13.1.856/evm.model.chr13.1.250/evm.model.chr17.1.87/evm.model.chr26.1.127/evm.model.chr26.1.128.1/evm.model.chr29.1.329/evm.model.chr31.1.820/evm.model.HiC_scaffold_36.82	13
GO:0051492	regulation of stress fiber assembly	0.00243162	0.0358741	0.0307803	evm.model.chr6.1.918/evm.model.chr7.1.1033/evm.model.chr16.1.546/evm.model.chr17.1.31/evm.model.chr21.1.160/evm.model.chr22.1.329.1/evm.model.chr22.1.195/evm.model.chr23.1.542.1/evm.model.chr26.1.6/evm.model.chr28.1.609/evm.model.chr29.1.120_evm.model.chr29.1.121/evm.model.chrX.209/evm.model.chrX.359	13
GO:0033564	anterior/posterior axon guidance	0.00246661	0.036071	0.0309492	evm.model.chr2.1.1072/evm.model.chr5.1.1335/evm.model.chr8.1.90/evm.model.chr21.1.337/evm.model.chr22.1.87	5
GO:0040039	inductive cell migration	0.00246661	0.036071	0.0309492	evm.model.chr2.1.1321/evm.model.chr28.1.625/evm.model.chr28.1.609/evm.model.chr30.1.248/evm.model.chrX.191	5
GO:0006903	vesicle targeting	0.00246985	0.036071	0.0309492	evm.model.chr1.1.970/evm.model.chr2.1.254/evm.model.chr4.1.644.1/evm.model.chr5.1.230_evm.model.chr5.1.231/evm.model.chr6.1.172/evm.model.chr7.1.698/evm.model.chr8.1.626/evm.model.chr9.1.659/evm.model.chr16.1.753/evm.model.chr17.1.282.1/evm.model.chr21.1.563/evm.model.chr23.1.283/evm.model.chr27.1.225.1/evm.model.chr27.1.171.1/evm.model.chrX.1083_evm.model.chrX.1082	15
GO:1900006	positive regulation of dendrite development	0.00246985	0.036071	0.0309492	evm.model.chr2.1.1804/evm.model.chr2.1.1134/evm.model.chr5.1.1313/evm.model.chr6.1.172/evm.model.chr7.1.716/evm.model.chr8.1.626/evm.model.chr9.1.616.1/evm.model.chr12.1.264_evm.model.chr12.1.265/evm.model.chr18.1.250.1/evm.model.chr23.1.259_evm.model.chr23.1.260/evm.model.chr25.1.584/evm.model.chr29.1.120_evm.model.chr29.1.121/evm.model.chrX.1083_evm.model.chrX.1082/evm.model.chrX.1265.1/evm.mod…	15
GO:0007215	glutamate receptor signaling pathway	0.0024773	0.0360889	0.0309646	evm.model.chr1.1.978/evm.model.chr2.1.1134/evm.model.chr2.1.1155/evm.model.chr5.1.230_evm.model.chr5.1.231/evm.model.chr5.1.135_evm.model.chr5.1.136/evm.model.chr6.1.747/evm.model.chr6.1.746/evm.model.chr8.1.626/evm.model.chr17.1.103/evm.model.chr19.1.198/evm.model.chr19.1.266/evm.model.chr23.1.553_evm.model.chr23.1.554/evm.model.chr26.1.157/evm.model.chrX.295	14
GO:0060411	cardiac septum morphogenesis	0.00257929	0.0374805	0.0321586	evm.model.chr2.1.1529/evm.model.chr3.1.741/evm.model.chr9.1.129/evm.model.chr13.1.689/evm.model.chr13.1.858_evm.model.chr13.1.856/evm.model.chr17.1.87/evm.model.chr20.1.483/evm.model.chr21.1.160/evm.model.chr21.1.337/evm.model.chr26.1.127/evm.model.chr26.1.128.1	11
GO:0042058	regulation of epidermal growth factor receptor signaling pathway	0.00259684	0.0374832	0.0321609	evm.model.chr1.1.105/evm.model.chr5.1.27/evm.model.chr5.1.1028/evm.model.chr6.1.217/evm.model.chr8.1.756_evm.model.chr8.1.760/evm.model.chr11.1.133.2/evm.model.chr12.1.284/evm.model.chr15.1.277/evm.model.chr18.1.219.2/evm.model.chr18.1.291.2/evm.model.chr21.1.191/evm.model.chr26.1.149/evm.model.chr26.1.157/evm.model.chr32.1.195/evm.model.chrX.833/evm.model.HiC_scaffold_36.82	16
GO:0050680	negative regulation of epithelial cell proliferation	0.00259684	0.0374832	0.0321609	evm.model.chr2.1.2110/evm.model.chr3.1.741/evm.model.chr4.1.279/evm.model.chr7.1.300.2/evm.model.chr8.1.691/evm.model.chr9.1.129/evm.model.chr12.1.284/evm.model.chr12.1.247/evm.model.chr13.1.858_evm.model.chr13.1.856/evm.model.chr20.1.483/evm.model.chr21.1.337/evm.model.chr21.1.581/evm.model.chr26.1.127/evm.model.chr26.1.128.1/evm.model.chrX.1083_evm.model.chrX.1082/evm.model.chrX.870	16
GO:0031069	hair follicle morphogenesis	0.00260533	0.0374832	0.0321609	evm.model.chr8.1.236/evm.model.chr9.1.129/evm.model.chr13.1.858_evm.model.chr13.1.856/evm.model.chr13.1.715/evm.model.chr16.1.583/evm.model.chr22.1.19	6
GO:1903020	positive regulation of glycoprotein metabolic process	0.00260533	0.0374832	0.0321609	evm.model.chr1.1.978/evm.model.chr6.1.172/evm.model.chr7.1.50/evm.model.chr8.1.33/evm.model.chr20.1.740.4/evm.model.chr24.1.522_evm.model.chr24.1.523	6
GO:0035285	appendage segmentation	0.002619	0.0374937	0.0321699	evm.model.chr2.1.1032/evm.model.chr2.1.1036/evm.model.chr8.1.756_evm.model.chr8.1.760/evm.model.chr19.1.206_evm.model.chr19.1.207/evm.model.chr21.1.289/evm.model.chr24.1.208/evm.model.chr31.1.820/evm.model.chrX.833	8
GO:0036011	imaginal disc-derived leg segmentation	0.002619	0.0374937	0.0321699	evm.model.chr2.1.1032/evm.model.chr2.1.1036/evm.model.chr8.1.756_evm.model.chr8.1.760/evm.model.chr19.1.206_evm.model.chr19.1.207/evm.model.chr21.1.289/evm.model.chr24.1.208/evm.model.chr31.1.820/evm.model.chrX.833	8
GO:0031099	regeneration	0.00263276	0.0375055	0.0321801	evm.model.chr1.1.105/evm.model.chr3.1.741/evm.model.chr3.1.427/evm.model.chr5.1.585/evm.model.chr5.1.907.1/evm.model.chr5.1.1394/evm.model.chr5.1.118/evm.model.chr7.1.112_evm.model.chr7.1.111/evm.model.chr7.1.944/evm.model.chr7.1.765/evm.model.chr9.1.93/evm.model.chr9.1.858/evm.model.chr10.1.232.1/evm.model.chr11.1.133.2/evm.model.chr13.1.806/evm.model.chr13.1.714.1/evm.model.chr15.1.77/evm.model…	31
GO:0051056	regulation of small GTPase mediated signal transduction	0.00263276	0.0375055	0.0321801	evm.model.chr1.1.489/evm.model.chr1.1.1381/evm.model.chr1.1.100/evm.model.chr2.1.1102.1/evm.model.chr3.1.293.1/evm.model.chr3.1.811/evm.model.chr4.1.535_evm.model.chr4.1.536/evm.model.chr5.1.135_evm.model.chr5.1.136/evm.model.chr7.1.681/evm.model.chr8.1.736/evm.model.chr10.1.62/evm.model.chr13.1.379/evm.model.chr13.1.858_evm.model.chr13.1.856/evm.model.chr14.1.358/evm.model.chr20.1.740.4/evm.mode…	31
GO:0021536	diencephalon development	0.00267712	0.0380439	0.032642	evm.model.chr3.1.94/evm.model.chr4.1.279/evm.model.chr4.1.738/evm.model.chr10.1.48/evm.model.chr10.1.232.1/evm.model.chr11.1.133.2/evm.model.chr14.1.103/evm.model.chr16.1.240.1/evm.model.chr17.1.87/evm.model.chr20.1.483/evm.model.chr21.1.337/evm.model.chr24.1.82/evm.model.chr29.1.150/evm.model.chrX.833	14
GO:1901654	response to ketone	0.00269044	0.0381398	0.0327243	evm.model.chr2.1.917_evm.model.chr2.1.918/evm.model.chr2.1.552/evm.model.chr2.1.1472/evm.model.chr3.1.741/evm.model.chr3.1.874.5/evm.model.chr4.1.279/evm.model.chr4.1.711/evm.model.chr4.1.620/evm.model.chr5.1.222/evm.model.chr5.1.33/evm.model.chr6.1.400_evm.model.chr6.1.399/evm.model.chr7.1.1033/evm.model.chr8.1.756_evm.model.chr8.1.760/evm.model.chr13.1.650/evm.model.chr13.1.858_evm.model.chr13.…	32
GO:0031032	actomyosin structure organization	0.00271112	0.0383393	0.0328954	evm.model.chr2.1.1077/evm.model.chr3.1.427/evm.model.chr5.1.214/evm.model.chr5.1.491/evm.model.chr6.1.173/evm.model.chr6.1.918/evm.model.chr7.1.608/evm.model.chr7.1.930/evm.model.chr7.1.1033/evm.model.chr8.1.423/evm.model.chr16.1.546/evm.model.chr17.1.31/evm.model.chr19.1.191/evm.model.chr21.1.160/evm.model.chr21.1.252/evm.model.chr22.1.329.1/evm.model.chr22.1.309.1/evm.model.chr22.1.195/evm.mode…	29
GO:0002119	nematode larval development	0.00274819	0.0387689	0.0332641	evm.model.chr2.1.1321/evm.model.chr2.1.1102.1/evm.model.chr2.1.1472/evm.model.chr3.1.1089.1/evm.model.chr5.1.1235/evm.model.chr5.1.55.1/evm.model.chr6.1.507/evm.model.chr7.1.498/evm.model.chr8.1.756_evm.model.chr8.1.760/evm.model.chr8.1.90/evm.model.chr8.1.691/evm.model.chr9.1.60_evm.model.chr9.1.61/evm.model.chr9.1.129/evm.model.chr10.1.195/evm.model.chr10.1.50/evm.model.chr11.1.22/evm.model.chr…	39
GO:0048199	vesicle targeting, to, from or within Golgi	0.00281092	0.0394618	0.0338586	evm.model.chr2.1.254/evm.model.chr5.1.230_evm.model.chr5.1.231/evm.model.chr6.1.172/evm.model.chr9.1.659/evm.model.chr16.1.753/evm.model.chr17.1.282.1/evm.model.chr21.1.563/evm.model.chr23.1.283/evm.model.chr27.1.225.1/evm.model.chr27.1.171.1	10
GO:0048333	mesodermal cell differentiation	0.00281092	0.0394618	0.0338586	evm.model.chr1.1.109.1/evm.model.chr2.1.2110/evm.model.chr3.1.442/evm.model.chr5.1.55.1/evm.model.chr6.1.219_evm.model.chr6.1.220/evm.model.chr7.1.112_evm.model.chr7.1.111/evm.model.chr14.1.112/evm.model.chr22.1.87/evm.model.chr24.1.110/evm.model.chr30.1.90	10
GO:0030324	lung development	0.00281791	0.0394643	0.0338608	evm.model.chr2.1.1847.3/evm.model.chr3.1.518_evm.model.chr3.1.517/evm.model.chr4.1.279/evm.model.chr4.1.433/evm.model.chr4.1.620/evm.model.chr5.1.19/evm.model.chr5.1.1376/evm.model.chr6.1.814/evm.model.chr7.1.1033/evm.model.chr8.1.103/evm.model.chr9.1.616.1/evm.model.chr9.1.129/evm.model.chr13.1.858_evm.model.chr13.1.856/evm.model.chr15.1.139/evm.model.chr16.1.583/evm.model.chr17.1.87/evm.model.c…	23
GO:0048286	lung alveolus development	0.00296909	0.0414814	0.0355914	evm.model.chr3.1.518_evm.model.chr3.1.517/evm.model.chr4.1.620/evm.model.chr5.1.19/evm.model.chr6.1.814/evm.model.chr7.1.1033/evm.model.chr9.1.129/evm.model.chr20.1.740.4/evm.model.chr21.1.337/evm.model.chr25.1.341	9
GO:0021800	cerebral cortex tangential migration	0.00299964	0.0417072	0.0357852	evm.model.chr4.1.738/evm.model.chr26.1.127/evm.model.chr26.1.128.1/evm.model.chr30.1.90	4
GO:2000542	negative regulation of gastrulation	0.00299964	0.0417072	0.0357852	evm.model.chr2.1.2110/evm.model.chr14.1.359/evm.model.chr30.1.90/evm.model.HiC_scaffold_34.90	4
GO:0043588	skin development	0.00301423	0.0418098	0.0358732	evm.model.chr3.1.947/evm.model.chr4.1.873/evm.model.chr4.1.279/evm.model.chr5.1.1028/evm.model.chr5.1.1376/evm.model.chr6.1.604/evm.model.chr6.1.899/evm.model.chr8.1.236/evm.model.chr9.1.264/evm.model.chr9.1.129/evm.model.chr11.1.819/evm.model.chr13.1.454.1/evm.model.chr13.1.858_evm.model.chr13.1.856/evm.model.chr13.1.715/evm.model.chr14.1.358/evm.model.chr14.1.359/evm.model.chr16.1.583/evm.model…	27
GO:0007395	dorsal closure, spreading of leading edge cells	0.0031069	0.0419042	0.0359542	evm.model.chr2.1.1077/evm.model.chr5.1.1394/evm.model.chr21.1.191/evm.model.chr28.1.609/evm.model.chrX.191	5
GO:0012502	induction of programmed cell death	0.0031069	0.0419042	0.0359542	evm.model.chr8.1.756_evm.model.chr8.1.760/evm.model.chr28.1.609/evm.model.chrX.833/evm.model.chrX.1087/evm.model.chrX.191	5
GO:0031101	fin regeneration	0.0031069	0.0419042	0.0359542	evm.model.chr9.1.93/evm.model.chr19.1.198/evm.model.chr30.1.90/evm.model.chr31.1.820/evm.model.chrX.1277.2	5
GO:0035072	ecdysone-mediated induction of salivary gland cell autophagic cell death	0.0031069	0.0419042	0.0359542	evm.model.chr8.1.756_evm.model.chr8.1.760/evm.model.chr28.1.609/evm.model.chrX.833/evm.model.chrX.1087/evm.model.chrX.191	5
GO:0035078	induction of programmed cell death by ecdysone	0.0031069	0.0419042	0.0359542	evm.model.chr8.1.756_evm.model.chr8.1.760/evm.model.chr28.1.609/evm.model.chrX.833/evm.model.chrX.1087/evm.model.chrX.191	5
GO:0035081	induction of programmed cell death by hormones	0.0031069	0.0419042	0.0359542	evm.model.chr8.1.756_evm.model.chr8.1.760/evm.model.chr28.1.609/evm.model.chrX.833/evm.model.chrX.1087/evm.model.chrX.191	5
GO:0035459	vesicle cargo loading	0.0031069	0.0419042	0.0359542	evm.model.chr9.1.659/evm.model.chr16.1.691.3/evm.model.chr17.1.282.1/evm.model.chr21.1.563/evm.model.chr27.1.225.1	5
GO:1905331	negative regulation of morphogenesis of an epithelium	0.0031069	0.0419042	0.0359542	evm.model.chr1.1.1252_evm.model.chr1.1.1253/evm.model.chr12.1.284/evm.model.chr20.1.483/evm.model.chr21.1.337/evm.model.chr26.1.6	5
GO:0002062	chondrocyte differentiation	0.00310823	0.0419042	0.0359542	evm.model.chr1.1.105/evm.model.chr2.1.2110/evm.model.chr4.1.433/evm.model.chr5.1.1356/evm.model.chr6.1.814/evm.model.chr8.1.691/evm.model.chr8.1.236/evm.model.chr11.1.296_evm.model.chr11.1.297/evm.model.chr12.1.284/evm.model.chr15.1.277/evm.model.chr21.1.160/evm.model.chr29.1.71/evm.model.chr30.1.90	13
GO:0007156	homophilic cell adhesion via plasma membrane adhesion molecules	0.00311779	0.0419042	0.0359542	evm.model.chr3.1.315.1/evm.model.chr5.1.907.1/evm.model.chr11.1.133.2/evm.model.chr18.1.250.1/evm.model.chr26.1.127/evm.model.chr26.1.128.1/evm.model.chr26.1.10/evm.model.chr26.1.149/evm.model.chr28.1.625/evm.model.chr30.1.248/evm.model.chr31.1.807	11
GO:0036445	neuronal stem cell division	0.00311779	0.0419042	0.0359542	evm.model.chr2.1.1077/evm.model.chr3.1.915/evm.model.chr8.1.646/evm.model.chr9.1.129/evm.model.chr11.1.296_evm.model.chr11.1.297/evm.model.chr12.1.264_evm.model.chr12.1.265/evm.model.chr13.1.847.1/evm.model.chr20.1.707.1/evm.model.chr20.1.483/evm.model.chr29.1.210/evm.model.chr30.1.90	11
GO:0055057	neuroblast division	0.00311779	0.0419042	0.0359542	evm.model.chr2.1.1077/evm.model.chr3.1.915/evm.model.chr8.1.646/evm.model.chr9.1.129/evm.model.chr11.1.296_evm.model.chr11.1.297/evm.model.chr12.1.264_evm.model.chr12.1.265/evm.model.chr13.1.847.1/evm.model.chr20.1.707.1/evm.model.chr20.1.483/evm.model.chr29.1.210/evm.model.chr30.1.90	11
GO:0006376	mRNA splice site selection	0.00312222	0.0419042	0.0359542	evm.model.chr2.1.1539/evm.model.chr2.1.921/evm.model.chr7.1.944/evm.model.chr16.1.674/evm.model.chr31.1.378.3/evm.model.chrX.425	6
GO:0048670	regulation of collateral sprouting	0.00312222	0.0419042	0.0359542	evm.model.chr5.1.33/evm.model.chr5.1.907.1/evm.model.chr6.1.707.1/evm.model.chr22.1.87/evm.model.chr23.1.259_evm.model.chr23.1.260/evm.model.chrX.66	6
GO:0008356	asymmetric cell division	0.00325312	0.0435602	0.0373751	evm.model.chr2.1.1077/evm.model.chr3.1.915/evm.model.chr3.1.442/evm.model.chr6.1.219_evm.model.chr6.1.220/evm.model.chr6.1.516/evm.model.chr6.1.172/evm.model.chr8.1.90/evm.model.chr8.1.646/evm.model.chr8.1.527/evm.model.chr11.1.296_evm.model.chr11.1.297/evm.model.chr12.1.264_evm.model.chr12.1.265/evm.model.chr13.1.847.1/evm.model.chr13.1.34/evm.model.chr16.1.583/evm.model.chr17.1.87/evm.model.chr…	19
GO:0055013	cardiac muscle cell development	0.00329352	0.0439996	0.0377521	evm.model.chr2.1.1077/evm.model.chr3.1.839/evm.model.chr6.1.821/evm.model.chr9.1.478/evm.model.chr12.1.477/evm.model.chr16.1.583/evm.model.chr19.1.191/evm.model.chr20.1.740.4/evm.model.chr21.1.252/evm.model.chr22.1.329.1/evm.model.chr25.1.69/evm.model.chr28.1.609	12
GO:0009880	embryonic pattern specification	0.00336244	0.0448171	0.0384534	evm.model.chr1.1.1252_evm.model.chr1.1.1253/evm.model.chr1.1.51/evm.model.chr2.1.263.1/evm.model.chr3.1.976/evm.model.chr4.1.433/evm.model.chr4.1.738/evm.model.chr5.1.131/evm.model.chr5.1.761/evm.model.chr5.1.1380/evm.model.chr5.1.491/evm.model.chr6.1.604/evm.model.chr7.1.488_evm.model.chr7.1.487/evm.model.chr8.1.646/evm.model.chr9.1.60_evm.model.chr9.1.61/evm.model.chr9.1.129/evm.model.chr10.1.1…	31
GO:0060538	skeletal muscle organ development	0.00344436	0.0458036	0.0392999	evm.model.chr1.1.767/evm.model.chr4.1.620/evm.model.chr5.1.1235/evm.model.chr6.1.899/evm.model.chr7.1.930/evm.model.chr7.1.250/evm.model.chr8.1.90/evm.model.chr9.1.659/evm.model.chr9.1.60_evm.model.chr9.1.61/evm.model.chr9.1.73/evm.model.chr11.1.314/evm.model.chr13.1.858_evm.model.chr13.1.856/evm.model.chr15.1.104/evm.model.chr17.1.282.1/evm.model.chr20.1.681.1/evm.model.chr20.1.224/evm.model.chr…	27
GO:0030534	adult behavior	0.00349914	0.0463567	0.0397744	evm.model.chr1.1.978/evm.model.chr1.1.1668/evm.model.chr2.1.1134/evm.model.chr4.1.805.1/evm.model.chr6.1.173/evm.model.chr6.1.219_evm.model.chr6.1.220/evm.model.chr6.1.980/evm.model.chr6.1.747/evm.model.chr6.1.746/evm.model.chr8.1.488.2/evm.model.chr10.1.232.1/evm.model.chr11.1.133.2/evm.model.chr12.1.169/evm.model.chr14.1.59_evm.model.chr14.1.58/evm.model.chr14.1.329/evm.model.chr20.1.282/evm.mo…	29
GO:0048511	rhythmic process	0.00350194	0.0463567	0.0397744	evm.model.chr1.1.978/evm.model.chr1.1.1668/evm.model.chr1.1.1460/evm.model.chr1.1.1381/evm.model.chr2.1.405/evm.model.chr3.1.1287.1/evm.model.chr3.1.874.5/evm.model.chr4.1.279/evm.model.chr5.1.1394/evm.model.chr5.1.1313/evm.model.chr6.1.980/evm.model.chr7.1.497/evm.model.chr7.1.1033/evm.model.chr8.1.236/evm.model.chr8.1.626/evm.model.chr9.1.478/evm.model.chr12.1.318/evm.model.chr13.1.617/evm.mode…	39
GO:0048469	cell maturation	0.00351991	0.0464885	0.0398875	evm.model.chr1.1.978/evm.model.chr1.1.970/evm.model.chr1.1.780.1/evm.model.chr1.1.100/evm.model.chr2.1.263.1/evm.model.chr2.1.1155/evm.model.chr5.1.1380/evm.model.chr5.1.1394/evm.model.chr6.1.707.1/evm.model.chr8.1.236/evm.model.chr8.1.99/evm.model.chr8.1.646/evm.model.chr8.1.553.1/evm.model.chr10.1.395/evm.model.chr11.1.133.2/evm.model.chr12.1.264_evm.model.chr12.1.265/evm.model.chr13.1.847.1/ev…	37
GO:0120032	regulation of plasma membrane bounded cell projection assembly	0.00364569	0.0480402	0.041219	evm.model.chr4.1.852.5/evm.model.chr4.1.805.1/evm.model.chr5.1.302/evm.model.chr5.1.27/evm.model.chr5.1.907.1/evm.model.chr6.1.747/evm.model.chr6.1.746/evm.model.chr7.1.1033/evm.model.chr8.1.626/evm.model.chr8.1.646/evm.model.chr10.1.48/evm.model.chr12.1.264_evm.model.chr12.1.265/evm.model.chr13.1.806/evm.model.chr13.1.717/evm.model.chr15.1.376.2/evm.model.chr16.1.546/evm.model.chr18.1.250.1/evm.…	25
GO:0030501	positive regulation of bone mineralization	0.00369852	0.0486259	0.0417215	evm.model.chr5.1.765/evm.model.chr6.1.814/evm.model.chr6.1.821/evm.model.chr7.1.1033/evm.model.chr13.1.299.1/evm.model.chr14.1.112/evm.model.chrX.1309	7
GO:0033227	dsRNA transport	0.0037119	0.0486913	0.0417776	evm.model.chr4.1.419/evm.model.chr8.1.288/evm.model.chr16.1.583/evm.model.chr22.1.416/evm.model.chr27.1.61/evm.model.chrX.1008.2	6
GO:0060795	cell fate commitment involved in formation of primary germ layer	0.00374309	0.0489897	0.0420336	evm.model.chr1.1.109.1/evm.model.chr2.1.2110/evm.model.chr3.1.442/evm.model.chr5.1.55.1/evm.model.chr6.1.219_evm.model.chr6.1.220/evm.model.chr7.1.112_evm.model.chr7.1.111/evm.model.chr7.1.717/evm.model.chr14.1.112/evm.model.chr22.1.87/evm.model.chr24.1.110/evm.model.chr30.1.90	11
GO:0046661	male sex differentiation	0.00375906	0.0490879	0.0421179	evm.model.chr2.1.1072/evm.model.chr2.1.2110/evm.model.chr4.1.738/evm.model.chr4.1.894/evm.model.chr5.1.1235/evm.model.chr5.1.1394/evm.model.chr7.1.112_evm.model.chr7.1.111/evm.model.chr10.1.395/evm.model.chr11.1.133.2/evm.model.chr13.1.858_evm.model.chr13.1.856/evm.model.chr14.1.112/evm.model.chr20.1.337/evm.model.chr20.1.525/evm.model.chr21.1.337/evm.model.chr21.1.191/evm.model.chr22.1.87/evm.mo…	27
GO:2000826	regulation of heart morphogenesis	0.00383594	0.0499793	0.0428827	evm.model.chr2.1.1529/evm.model.chr10.1.48/evm.model.chr13.1.858_evm.model.chr13.1.856/evm.model.chr17.1.87/evm.model.chr20.1.483/evm.model.chr21.1.160/evm.model.chr26.1.127/evm.model.chr26.1.128.1	8
